# Supplementary material for: Ethyl 3-(3-oxo-3,4-dihydro­quinoxalin-2-yl)propano­ate
Source: Acta Crystallogr Sect E Struct Rep Online. 2010 Nov 20;66(Pt 12):o3224. doi: 10.1107/S1600536810047094 (PMC3011385; doi:10.1107/S1600536810047094)
Supplement: Supplementary file 1 [file e-66-o3224-sup1.cif]

##############################################################################
###                                                                        ###
###        Electronic paper (Acta Crystallographica Section E)             ###
###                                                                        ###
##############################################################################
#                                                                            #
# This CIF contains the data in a paper accepted for publication in Acta     #
# Crystallographica Section E. It conforms to the requirements of Notes      #
# for Authors for Section E, and has been peer reviewed under the auspices   #
# of the IUCr Commission on Journals.                                        #
#                                                                            #
# Full details of the Crystallographic Information File format               #
# are given in the paper "The Crystallographic Information File (CIF):       #
# a New Standard Archive File for Crystallography" by S. R. Hall, F. H.      #
# Allen and I. D. Brown [Acta Cryst. (1991), A47, 655-685].                  #
#                                                                            #
# The current version of the core CIF dictionary is obtainable from          #
# ftp://ftp.iucr.org/pub/cif_core.dic. The current version number is 2.4.    #
#                                                                            #
# Software is freely available for graphical display of the structure(s) in  #
# this CIF.  For information consult the CIF home page http://www.iucr.org/  #
# cif/home.html                                                              #
#                                                                            #
# This file may be used for bona fide research purposes within the           #
# scientific community so long as proper attribution is given to the journal # 
# article from which it was obtained.                                        #
#                                                                            #
##############################################################################
                                             
data_I
_audit_creation_method     SHELXL-97
_chemical_name_systematic
;
Ethyl 3-(3-oxo-3,4-dihydroquinoxalin-2-yl)propanoate
;
_chemical_name_common
;
;
_chemical_formula_moiety     'C13 H14 N2 O3'
_chemical_formula_sum     'C13 H14 N2 O3'
_chemical_formula_iupac     'C13 H14 N2 O3'
_chemical_formula_weight     246.26
_chemical_melting_point     ?
_symmetry_cell_setting     monoclinic
_symmetry_space_group_name_H-M     'P 21/n'
_symmetry_space_group_name_Hall     '-P 2yn'
loop_
    _symmetry_equiv_pos_as_xyz
    'x, y, z'
    '-x+1/2, y+1/2, -z+1/2'
    '-x, -y, -z'
    'x-1/2, -y-1/2, z-1/2'
_cell_length_a     8.3138(6)
_cell_length_b     13.6868(8)
_cell_length_c     10.8189(8)
_cell_angle_alpha     90.00
_cell_angle_beta     102.002(3)
_cell_angle_gamma     90.00
_cell_volume     1204.16(14)
_cell_formula_units_Z     4
_cell_measurement_reflns_used     1697
_cell_measurement_theta_min     2.82
_cell_measurement_theta_max     24.55
_cell_measurement_temperature     296(2)
_exptl_crystal_description     'cut needle'
_exptl_crystal_colour     colourless
_exptl_crystal_size_max     0.37
_exptl_crystal_size_mid     0.29
_exptl_crystal_size_min     0.23
_exptl_crystal_density_diffrn     1.358
_exptl_crystal_density_meas     ?
_exptl_crystal_density_method     'not measured'
_exptl_crystal_F_000     520
_exptl_absorpt_coefficient_mu     0.098
_exptl_absorpt_correction_type     multi-scan
_exptl_absorpt_process_details     '(SADABS; Bruker, 2007)'
_exptl_absorpt_correction_T_min     0.9647
_exptl_absorpt_correction_T_max     0.9778
_exptl_special_details
;
;
_diffrn_ambient_temperature     296(2)
_diffrn_radiation_type     MoK\a
_diffrn_radiation_wavelength     0.71073
_diffrn_radiation_source     'fine-focus sealed tube'
_diffrn_radiation_monochromator     graphite
_diffrn_measurement_device_type     'Bruker Kappa APEXII CCD'
_diffrn_measurement_method     '\f and \w scans'
_diffrn_detector_area_resol_mean     ?
_diffrn_reflns_number     11123
_diffrn_reflns_av_R_equivalents     0.0604
_diffrn_reflns_av_sigmaI/netI     0.0741
_diffrn_reflns_theta_min     3.46
_diffrn_reflns_theta_max     28.28
_diffrn_reflns_theta_full     28.28
_diffrn_measured_fraction_theta_max     0.985
_diffrn_measured_fraction_theta_full     0.985
_diffrn_reflns_limit_h_min     -11
_diffrn_reflns_limit_h_max     11
_diffrn_reflns_limit_k_min     -11
_diffrn_reflns_limit_k_max     18
_diffrn_reflns_limit_l_min     -14
_diffrn_reflns_limit_l_max     14
_diffrn_standards_number     0
_diffrn_standards_interval_count     .
_diffrn_standards_interval_time     .
_diffrn_standards_decay_%     ?
_refine_special_details
;
 Refinement of F^2^ against ALL reflections.  The weighted R-factor wR and
 goodness of fit S are based on F^2^, conventional R-factors R are based
 on F, with F set to zero for negative F^2^. The threshold expression of
 F^2^ > 2\s(F^2^) is used only for calculating R-factors(gt) etc. and is
 not relevant to the choice of reflections for refinement.  R-factors based
 on F^2^ are statistically about twice as large as those based on F, and R-
 factors based on ALL data will be even larger.
;
_reflns_number_total     2938
_reflns_number_gt     1370
_reflns_threshold_expression     I>2\s(I)
_refine_ls_structure_factor_coef     Fsqd
_refine_ls_matrix_type     full
_refine_ls_R_factor_all     0.1489
_refine_ls_R_factor_gt     0.0675
_refine_ls_wR_factor_gt     0.1706
_refine_ls_wR_factor_ref     0.2164
_refine_ls_goodness_of_fit_ref     0.964
_refine_ls_restrained_S_all     0.964
_refine_ls_number_reflns     2938
_refine_ls_number_parameters     167
_refine_ls_number_restraints     0
_refine_ls_hydrogen_treatment     mixed
_refine_ls_weighting_scheme     calc
_refine_ls_weighting_details
         'calc w=1/[\s^2^(Fo^2^)+(0.0982P)^2^+0.5331P] where P=(Fo^2^+2Fc^2^)/3'
_atom_sites_solution_hydrogens     geom
_atom_sites_solution_primary     direct
_atom_sites_solution_secondary     difmap
_refine_ls_shift/su_max     0.000
_refine_ls_shift/su_mean     0.000
_refine_diff_density_max     0.440
_refine_diff_density_min     -0.303
_refine_ls_extinction_method     none
_refine_ls_extinction_coef     ?
loop_
    _atom_type_symbol
    _atom_type_description
    _atom_type_scat_dispersion_real
    _atom_type_scat_dispersion_imag
    _atom_type_scat_source
    'C' 'C' 0.0033 0.0016
                         'International Tables Vol C Tables 4.2.6.8 and 6.1.1.4'
    'H' 'H' 0.0000 0.0000
                         'International Tables Vol C Tables 4.2.6.8 and 6.1.1.4'
    'N' 'N' 0.0061 0.0033
                         'International Tables Vol C Tables 4.2.6.8 and 6.1.1.4'
    'O' 'O' 0.0106 0.0060
                         'International Tables Vol C Tables 4.2.6.8 and 6.1.1.4'
_computing_data_collection     'APEX2 (Bruker, 2007)'
_computing_cell_refinement     'SAINT (Bruker, 2007)'
_computing_data_reduction     'SAINT (Bruker, 2007)'
_computing_structure_solution     'SHELXS97 (Sheldrick, 2008)'
_computing_structure_refinement     'SHELXL97 (Sheldrick, 2008)'
_computing_molecular_graphics
                              'ORTEP-3 (Farrugia, 1997) and PLATON (Spek, 2009)'
_computing_publication_material
;
WinGX (Farrugia, 1999) and PLATON (Spek, 2009)
;
loop_
    _atom_site_type_symbol
    _atom_site_label
    _atom_site_fract_x
    _atom_site_fract_y
    _atom_site_fract_z
    _atom_site_U_iso_or_equiv
    _atom_site_adp_type
    _atom_site_calc_flag
    _atom_site_refinement_flags
    _atom_site_occupancy
    _atom_site_disorder_assembly
    _atom_site_disorder_group
    N N2 0.5708(3) 0.81339(16) 0.0220(2) 0.0448(6) Uani d . 1 . .
    C C6 0.3369(3) 0.70659(19) -0.0524(3) 0.0427(7) Uani d . 1 . .
    C C1 0.4043(3) 0.79969(19) -0.0334(3) 0.0436(7) Uani d . 1 . .
    C C8 0.6615(3) 0.73747(19) 0.0532(3) 0.0423(7) Uani d . 1 . .
    C C5 0.1719(4) 0.6942(2) -0.1080(3) 0.0534(8) Uani d . 1 . .
    H H5 0.1271 0.6318 -0.1199 0.064 Uiso calc R 1 . .
    N N1 0.4382(3) 0.62700(17) -0.0166(2) 0.0478(7) Uani d . 1 . .
    O O3 1.1357(2) 0.94521(16) 0.1990(3) 0.0763(8) Uani d . 1 . .
    C C7 0.5997(3) 0.63615(19) 0.0353(3) 0.0448(7) Uani d . 1 . .
    C C2 0.3048(3) 0.8807(2) -0.0717(3) 0.0518(8) Uani d . 1 . .
    H H2 0.3487 0.9433 -0.0600 0.062 Uiso calc R 1 . .
    C C9 0.8402(3) 0.7474(2) 0.1117(3) 0.0485(8) Uani d . 1 . .
    H H9A 0.9034 0.7137 0.0589 0.058 Uiso calc R 1 . .
    H H9B 0.8613 0.7151 0.1933 0.058 Uiso calc R 1 . .
    C C10 0.9003(3) 0.8516(2) 0.1298(3) 0.0503(8) Uani d . 1 . .
    H H10A 0.8863 0.8834 0.0481 0.060 Uiso calc R 1 . .
    H H10B 0.8348 0.8868 0.1797 0.060 Uiso calc R 1 . .
    O O1 0.6900(2) 0.56381(14) 0.0636(2) 0.0593(7) Uani d . 1 . .
    C C11 1.0773(4) 0.8557(2) 0.1947(3) 0.0563(9) Uani d . 1 . .
    O O2 1.1589(3) 0.78799(19) 0.2404(3) 0.0934(10) Uani d . 1 . .
    C C3 0.1417(4) 0.8677(2) -0.1268(3) 0.0591(9) Uani d . 1 . .
    H H3 0.0754 0.9219 -0.1518 0.071 Uiso calc R 1 . .
    C C12 1.3079(4) 0.9554(3) 0.2601(4) 0.0911(14) Uani d . 1 . .
    H H12A 1.3271 0.9249 0.3428 0.109 Uiso calc R 1 . .
    H H12B 1.3760 0.9226 0.2102 0.109 Uiso calc R 1 . .
    C C4 0.0752(4) 0.7746(2) -0.1455(3) 0.0577(9) Uani d . 1 . .
    H H4 -0.0351 0.7667 -0.1834 0.069 Uiso calc R 1 . .
    C C13 1.3500(6) 1.0526(4) 0.2726(6) 0.131(2) Uani d . 1 . .
    H H13C 1.3410 1.0811 0.1904 0.196 Uiso calc R 1 . .
    H H13A 1.4611 1.0587 0.3193 0.196 Uiso calc R 1 . .
    H H13B 1.2773 1.0858 0.3169 0.196 Uiso calc R 1 . .
    H H1N 0.394(6) 0.562(5) -0.033(5) 0.157 Uiso d . 1 . .
loop_
    _atom_site_aniso_label
    _atom_site_aniso_U_11
    _atom_site_aniso_U_22
    _atom_site_aniso_U_33
    _atom_site_aniso_U_12
    _atom_site_aniso_U_13
    _atom_site_aniso_U_23
    N2 0.0344(13) 0.0382(13) 0.0576(16) -0.0021(10) -0.0004(11) 0.0004(11)
    C6 0.0340(15) 0.0374(15) 0.0542(18) 0.0006(12) 0.0034(13) 0.0025(13)
    C1 0.0362(16) 0.0384(16) 0.0526(18) 0.0021(12) 0.0010(13) 0.0010(13)
    C8 0.0357(15) 0.0362(15) 0.0507(17) 0.0023(11) -0.0009(13) 0.0001(13)
    C5 0.0374(17) 0.0458(18) 0.073(2) -0.0046(13) 0.0014(15) -0.0021(15)
    N1 0.0332(13) 0.0357(13) 0.0680(17) -0.0008(10) -0.0049(11) 0.0009(11)
    O3 0.0340(12) 0.0536(14) 0.127(2) -0.0050(10) -0.0155(12) -0.0091(14)
    C7 0.0396(16) 0.0347(15) 0.0564(19) -0.0002(12) 0.0015(14) -0.0025(13)
    C2 0.0428(18) 0.0371(16) 0.071(2) 0.0018(12) 0.0008(15) 0.0003(14)
    C9 0.0339(16) 0.0423(16) 0.065(2) 0.0019(12) -0.0004(14) -0.0012(14)
    C10 0.0336(16) 0.0424(17) 0.069(2) 0.0006(12) -0.0035(14) 0.0018(15)
    O1 0.0428(12) 0.0353(11) 0.0905(17) 0.0076(9) -0.0075(11) -0.0010(10)
    C11 0.0356(16) 0.052(2) 0.074(2) 0.0011(14) -0.0057(15) -0.0044(16)
    O2 0.0467(15) 0.0687(17) 0.143(3) 0.0075(12) -0.0295(15) 0.0194(16)
    C3 0.0420(18) 0.0458(18) 0.083(2) 0.0102(14) -0.0017(16) 0.0066(16)
    C12 0.038(2) 0.081(3) 0.138(4) -0.0081(18) -0.020(2) -0.014(3)
    C4 0.0324(16) 0.055(2) 0.081(2) 0.0031(13) 0.0010(15) 0.0037(17)
    C13 0.078(3) 0.088(4) 0.207(6) -0.031(3) -0.015(3) -0.020(4)
_geom_special_details
;
 All s.u.'s (except the s.u. in the dihedral angle between two l.s. planes)
 are estimated using the full covariance matrix.  The cell s.u.'s are taken
 into account individually in the estimation of s.u.'s in distances, angles
 and torsion angles; correlations between s.u.'s in cell parameters are only
 used when they are defined by crystal symmetry.  An approximate (isotropic)
 treatment of cell s.u.'s is used for estimating s.u.'s involving l.s. planes.
;
loop_
    _geom_bond_atom_site_label_1
    _geom_bond_atom_site_label_2
    _geom_bond_site_symmetry_2
    _geom_bond_distance
    _geom_bond_publ_flag
    N2 C8 . 1.287(3) ?
    N2 C1 . 1.402(3) ?
    C6 N1 . 1.382(3) ?
    C6 C5 . 1.389(4) ?
    C6 C1 . 1.390(4) ?
    C1 C2 . 1.394(4) ?
    C8 C7 . 1.478(4) ?
    C8 C9 . 1.495(4) ?
    C5 C4 . 1.373(4) ?
    C5 H5 . 0.9300 ?
    N1 C7 . 1.349(3) ?
    N1 H1N . 0.96(6) ?
    O3 C11 . 1.316(4) ?
    O3 C12 . 1.453(4) ?
    C7 O1 . 1.242(3) ?
    C2 C3 . 1.375(4) ?
    C2 H2 . 0.9300 ?
    C9 C10 . 1.511(4) ?
    C9 H9A . 0.9700 ?
    C9 H9B . 0.9700 ?
    C10 C11 . 1.494(4) ?
    C10 H10A . 0.9700 ?
    C10 H10B . 0.9700 ?
    C11 O2 . 1.193(4) ?
    C3 C4 . 1.387(4) ?
    C3 H3 . 0.9300 ?
    C12 C13 . 1.375(6) ?
    C12 H12A . 0.9700 ?
    C12 H12B . 0.9700 ?
    C4 H4 . 0.9300 ?
    C13 H13C . 0.9600 ?
    C13 H13A . 0.9600 ?
    C13 H13B . 0.9600 ?
loop_
    _geom_angle_atom_site_label_1
    _geom_angle_atom_site_label_2
    _geom_angle_atom_site_label_3
    _geom_angle_site_symmetry_1
    _geom_angle_site_symmetry_3
    _geom_angle
    _geom_angle_publ_flag
    C8 N2 C1 . . 118.5(2) ?
    N1 C6 C5 . . 121.0(2) ?
    N1 C6 C1 . . 118.5(2) ?
    C5 C6 C1 . . 120.5(3) ?
    C6 C1 C2 . . 119.3(3) ?
    C6 C1 N2 . . 121.2(2) ?
    C2 C1 N2 . . 119.5(2) ?
    N2 C8 C7 . . 123.6(3) ?
    N2 C8 C9 . . 121.0(2) ?
    C7 C8 C9 . . 115.4(2) ?
    C4 C5 C6 . . 119.7(3) ?
    C4 C5 H5 . . 120.2 ?
    C6 C5 H5 . . 120.2 ?
    C7 N1 C6 . . 122.6(2) ?
    C7 N1 H1N . . 118(3) ?
    C6 N1 H1N . . 119(3) ?
    C11 O3 C12 . . 115.2(3) ?
    O1 C7 N1 . . 121.8(2) ?
    O1 C7 C8 . . 122.7(3) ?
    N1 C7 C8 . . 115.5(2) ?
    C3 C2 C1 . . 119.8(3) ?
    C3 C2 H2 . . 120.1 ?
    C1 C2 H2 . . 120.1 ?
    C8 C9 C10 . . 114.4(2) ?
    C8 C9 H9A . . 108.7 ?
    C10 C9 H9A . . 108.7 ?
    C8 C9 H9B . . 108.7 ?
    C10 C9 H9B . . 108.7 ?
    H9A C9 H9B . . 107.6 ?
    C11 C10 C9 . . 111.3(2) ?
    C11 C10 H10A . . 109.4 ?
    C9 C10 H10A . . 109.4 ?
    C11 C10 H10B . . 109.4 ?
    C9 C10 H10B . . 109.4 ?
    H10A C10 H10B . . 108.0 ?
    O2 C11 O3 . . 122.4(3) ?
    O2 C11 C10 . . 125.8(3) ?
    O3 C11 C10 . . 111.8(3) ?
    C2 C3 C4 . . 120.6(3) ?
    C2 C3 H3 . . 119.7 ?
    C4 C3 H3 . . 119.7 ?
    C13 C12 O3 . . 110.1(4) ?
    C13 C12 H12A . . 109.6 ?
    O3 C12 H12A . . 109.6 ?
    C13 C12 H12B . . 109.6 ?
    O3 C12 H12B . . 109.6 ?
    H12A C12 H12B . . 108.2 ?
    C5 C4 C3 . . 120.1(3) ?
    C5 C4 H4 . . 119.9 ?
    C3 C4 H4 . . 119.9 ?
    C12 C13 H13C . . 109.5 ?
    C12 C13 H13A . . 109.5 ?
    H13C C13 H13A . . 109.5 ?
    C12 C13 H13B . . 109.5 ?
    H13C C13 H13B . . 109.5 ?
    H13A C13 H13B . . 109.5 ?
loop_
    _geom_torsion_atom_site_label_1
    _geom_torsion_atom_site_label_2
    _geom_torsion_atom_site_label_3
    _geom_torsion_atom_site_label_4
    _geom_torsion_site_symmetry_1
    _geom_torsion_site_symmetry_2
    _geom_torsion_site_symmetry_3
    _geom_torsion_site_symmetry_4
    _geom_torsion
    _geom_torsion_publ_flag
    N1 C6 C1 C2 . . . . 178.5(3) ?
    C5 C6 C1 C2 . . . . -0.4(5) ?
    N1 C6 C1 N2 . . . . -0.8(4) ?
    C5 C6 C1 N2 . . . . -179.7(3) ?
    C8 N2 C1 C6 . . . . 1.3(4) ?
    C8 N2 C1 C2 . . . . -177.9(3) ?
    C1 N2 C8 C7 . . . . -0.8(4) ?
    C1 N2 C8 C9 . . . . 179.5(3) ?
    N1 C6 C5 C4 . . . . -178.4(3) ?
    C1 C6 C5 C4 . . . . 0.5(5) ?
    C5 C6 N1 C7 . . . . 178.6(3) ?
    C1 C6 N1 C7 . . . . -0.3(4) ?
    C6 N1 C7 O1 . . . . -177.9(3) ?
    C6 N1 C7 C8 . . . . 0.8(4) ?
    N2 C8 C7 O1 . . . . 178.5(3) ?
    C9 C8 C7 O1 . . . . -1.8(4) ?
    N2 C8 C7 N1 . . . . -0.2(4) ?
    C9 C8 C7 N1 . . . . 179.5(3) ?
    C6 C1 C2 C3 . . . . 0.4(5) ?
    N2 C1 C2 C3 . . . . 179.6(3) ?
    N2 C8 C9 C10 . . . . 0.1(4) ?
    C7 C8 C9 C10 . . . . -179.6(3) ?
    C8 C9 C10 C11 . . . . 177.0(3) ?
    C12 O3 C11 O2 . . . . 1.7(5) ?
    C12 O3 C11 C10 . . . . -179.6(3) ?
    C9 C10 C11 O2 . . . . -8.1(5) ?
    C9 C10 C11 O3 . . . . 173.2(3) ?
    C1 C2 C3 C4 . . . . -0.4(5) ?
    C11 O3 C12 C13 . . . . -172.8(4) ?
    C6 C5 C4 C3 . . . . -0.5(5) ?
    C2 C3 C4 C5 . . . . 0.5(5) ?
loop_
    _geom_hbond_atom_site_label_D
    _geom_hbond_atom_site_label_H
    _geom_hbond_atom_site_label_A
    _geom_hbond_site_symmetry_A
    _geom_hbond_distance_DH
    _geom_hbond_distance_HA
    _geom_hbond_distance_DA
    _geom_hbond_angle_DHA
    N1 H1N O1 3_665 0.96(6) 1.87(6) 2.827(3) 179(5)
    C3 H3 O3 3_675 0.93 2.51 3.426(4) 170
data_global
_journal_date_recd_electronic     2010-11-13
_journal_date_accepted     2010-11-13
_journal_name_full     'Acta Crystallographica, Section E'
_journal_year     2010
_journal_volume     66
_journal_issue     12
_journal_page_first     o3224
_journal_page_last     o3224
_journal_paper_category     QO
_journal_coeditor_code     HB5740
_publ_contact_author_name     'Munawar Ali Munawar'
_publ_contact_author_address
;
Institute of Chemistry,
University of Punjab,
New Campus,
Lahore,
Pakistan
;
_publ_contact_author_email     'munawaralimunawar@yahoo.com'
_publ_contact_author_fax     ?
_publ_contact_author_phone     '+92...............'
_publ_section_title
;
Ethyl 3-(3-oxo-3,4-dihydroquinoxalin-2-yl)propanoate
;
loop_
    _publ_author_name
    _publ_author_footnote
    _publ_author_address
    'Nasir, Waqar' .
;
Institute of Chemistry,
University of Punjab, New Campus, Lahore, Pakistan
;
    'Munawar, Munawar Ali' .
;
Institute of Chemistry,
University of Punjab,
New Campus,
Lahore,
Pakistan
;
    'Adnan, Ahmad' .
;
Department of Chemistry,
GC University, Lahore 54000, Pakistan
;
    'Ahmad, Saeed' .
;
Department of Chemistry, Gomal University,
D. I. Khan, Pakistan
;
    'Akbar, Mohammad' .
;
Department of Chemistry,
GC University, Lahore 54000, Pakistan
;
