# Supplementary material for: Ethyl 3-(3-oxo-3,4-dihydro­quinoxalin-2-yl)propano­ate
Source: Acta Crystallogr Sect E Struct Rep Online. 2010 Nov 20;66(Pt 12):o3224. doi: 10.1107/S1600536810047094 (PMC3011385; doi:10.1107/S1600536810047094)
Supplement: Supplementary file 2 [file e-66-o3224-Isup2.hkl]

#
# h,k,l, Fc-squared, Fo-squared, sigma(Fo-squared) and status flag
#
data_I
_shelx_title ' AW3_0m in P2(1)/n'
_shelx_refln_list_code          4
_shelx_F_calc_maximum      112.57
_exptl_crystal_F_000       520.00
_reflns_d_resolution_high  0.7500
 
loop_
 _symmetry_equiv_pos_as_xyz
 'x, y, z'
 '-x+1/2, y+1/2, -z+1/2'
 '-x, -y, -z'
 'x-1/2, -y-1/2, z-1/2'
 
_cell_length_a     8.3138
_cell_length_b    13.6868
_cell_length_c    10.8189
_cell_angle_alpha  90.000
_cell_angle_beta  102.002
_cell_angle_gamma  90.000
 
_shelx_F_squared_multiplier     1.000
 
loop_
 _refln_index_h
 _refln_index_k
 _refln_index_l
 _refln_F_squared_calc
 _refln_F_squared_meas
 _refln_F_squared_sigma
 _refln_observed_status
   2   0   0     1204.91     1356.43     30.68 o
   4   0   0    10258.38    12894.50    318.60 o
   6   0   0      203.28      215.39     10.51 o
   8   0   0      393.92      337.52     25.46 o
  10   0   0        2.94       10.43     11.65 o
   2   1   0     2320.96     2420.54     35.19 o
   3   1   0      136.99      138.55      3.59 o
   4   1   0        8.64       16.74      1.89 o
   5   1   0      398.78      488.99     10.43 o
   6   1   0        9.60        8.77      2.99 o
   7   1   0       11.91        8.20      3.67 o
   8   1   0       17.04       13.38      5.59 o
   9   1   0        0.04        7.29      8.13 o
  10   1   0       17.36       18.17     13.88 o
   1   2   0     3364.83     3461.15     49.44 o
   2   2   0      575.66      557.95      9.38 o
   3   2   0       32.25       44.53      2.25 o
   4   2   0      759.83      793.95     17.07 o
   5   2   0      429.13      505.71     11.52 o
   6   2   0        3.85        2.75      3.35 o
   7   2   0        1.89       -3.22      3.22 o
   8   2   0       56.76       55.50      7.19 o
   9   2   0        4.95       13.53      6.13 o
  10   2   0       27.23       32.93      9.16 o
   1   3   0     1989.85     1991.16     30.43 o
   2   3   0      300.67      315.39      5.44 o
   3   3   0      155.83      176.11      4.25 o
   4   3   0      149.03      156.19      4.19 o
   5   3   0      146.00      144.79      5.15 o
   6   3   0      290.14      285.63      9.53 o
   7   3   0        1.18       -2.87      3.36 o
   8   3   0        7.91        5.74      5.50 o
   9   3   0        2.68        8.71      5.81 o
  10   3   0       29.50       40.52     10.00 o
   1   4   0     1522.27     1510.61     29.50 o
   2   4   0      650.56      679.89     11.13 o
   3   4   0      159.52      160.47      3.75 o
   4   4   0       20.01       27.03      2.18 o
   5   4   0       60.44       65.47      3.61 o
   6   4   0      551.21      553.48     19.00 o
   7   4   0      143.11      148.43      8.35 o
   8   4   0        1.23       -4.59      4.67 o
   9   4   0        6.19        4.62      5.57 o
  10   4   0       34.78       46.62      7.24 o
   1   5   0      877.56     1022.14     22.65 o
   2   5   0      599.28      631.52     10.38 o
   3   5   0      118.23      115.67      3.49 o
   4   5   0       91.69       87.01      3.07 o
   5   5   0      276.20      265.53      7.20 o
   6   5   0        0.00       -2.69      3.78 o
   7   5   0       97.27      112.99      6.72 o
   8   5   0        3.75        1.70      4.24 o
   9   5   0        5.34        4.39      4.93 o
  10   5   0        0.76       10.60      8.79 o
   0   6   0      642.57      497.52     15.95 o
   1   6   0      339.84      357.70      8.66 o
   2   6   0      914.82      859.12     15.94 o
   3   6   0      128.11      151.05      3.92 o
   4   6   0        6.90        7.05      1.91 o
   5   6   0        0.03       -2.22      2.33 o
   6   6   0      487.51      434.03     12.39 o
   7   6   0        0.81        3.18      3.58 o
   8   6   0        1.96       -4.57      4.57 o
   9   6   0        2.05        3.37      5.60 o
  10   6   0       19.47       26.95     13.54 o
   1   7   0      387.59      377.94      9.22 o
   2   7   0      410.57      421.75     10.48 o
   3   7   0      356.81      425.57      8.98 o
   4   7   0        6.92        8.48      1.92 o
   5   7   0      650.53      623.18     13.77 o
   6   7   0       19.07       22.12      3.94 o
   7   7   0       82.41       81.55      5.95 o
   8   7   0       17.14       21.00      5.04 o
   9   7   0       20.61       14.27      7.59 o
   0   8   0      103.71       71.11      4.74 o
   1   8   0       43.40       35.06      2.31 o
   2   8   0      190.75      169.70      6.47 o
   3   8   0       63.28       70.92      3.50 o
   4   8   0        3.29        4.81      1.85 o
   5   8   0        0.79        2.59      2.71 o
   6   8   0       58.46       59.62      5.73 o
   7   8   0        4.45        1.57      3.64 o
   8   8   0        1.76       -4.99      4.99 o
   9   8   0        2.33        4.47      7.76 o
   1   9   0       92.42       83.24      3.56 o
   2   9   0        5.64        6.18      2.27 o
   3   9   0        3.80        7.14      2.26 o
   4   9   0       65.54       69.19      3.68 o
   5   9   0        3.20        2.17      2.20 o
   6   9   0      173.73      179.02      9.36 o
   7   9   0        0.17        3.23      4.48 o
   8   9   0        2.46       16.00      9.41 o
   9   9   0       54.45       57.12     14.83 o
   0  10   0      352.59      320.43     11.68 o
   1  10   0      175.62      174.99      7.00 o
   2  10   0        4.62        1.87      2.57 o
   3  10   0       52.75       51.87      4.03 o
   4  10   0       96.85      103.97      4.15 o
   5  10   0       22.08       24.86      4.02 o
   6  10   0        0.91        5.03      8.40 o
   7  10   0        0.09       -3.59      4.97 o
   8  10   0        7.81       21.25      8.00 o
   1  11   0      973.69      986.33     20.20 o
   2  11   0      109.26       94.85      4.68 o
   3  11   0       76.66       72.57      4.65 o
   4  11   0       15.10       16.69      4.25 o
   5  11   0      209.43      195.41     10.41 o
   6  11   0       30.09       41.43      6.31 o
   7  11   0        8.80       15.05      6.07 o
   8  11   0        3.15       -2.85      6.98 o
   0  12   0      769.35      692.08     23.27 o
   1  12   0      353.77      337.10      8.22 o
   2  12   0        0.42        4.21      4.24 o
   3  12   0       68.20       56.03      5.05 o
   4  12   0      103.83       97.53      7.01 o
   5  12   0       21.01       22.78      5.42 o
   6  12   0        0.01        2.00      5.06 o
   7  12   0       19.72       35.00      7.03 o
   8  12   0        4.49       10.30     12.39 o
   1  13   0      191.44      179.77      7.26 o
   2  13   0       83.34       86.49      5.56 o
   3  13   0       77.10       74.21      5.77 o
   4  13   0       44.66       45.84      5.89 o
   5  13   0        3.41        2.56      4.72 o
   6  13   0       28.27       26.17      6.32 o
   7  13   0       34.10       43.42      7.93 o
   0  14   0      115.93      123.25      7.10 o
   1  14   0        6.33        0.58      3.08 o
   2  14   0        2.17        0.15      3.29 o
   3  14   0        5.61        5.36      3.90 o
   4  14   0       35.86       52.72      5.90 o
   5  14   0       12.44       11.33      5.38 o
   6  14   0       11.72       10.69      5.91 o
   1  15   0       17.03       15.25      3.70 o
   2  15   0        2.20        1.05      3.40 o
   3  15   0       12.93       10.68      4.16 o
   4  15   0        0.04       -1.92      4.44 o
   5  15   0        0.29        1.47      5.29 o
   6  15   0       10.90        9.95      6.23 o
   1  16   0       12.93       21.54      6.91 o
   2  16   0        9.28        8.40      4.98 o
   3  16   0        8.79       14.81      6.43 o
   4  16   0        5.54       12.05      6.70 o
   5  16   0       16.51       28.85      8.09 o
   1  17   0        0.20        3.66      6.50 o
   2  17   0        3.38        2.44      7.18 o
   3  17   0        0.00        2.44      8.40 o
   1  18   0       22.94       14.22      7.86 o
  -9   0   1       63.71       62.95     13.07 o
  -7   0   1      266.27      286.09     12.72 o
  -5   0   1      199.84      163.78      8.52 o
  -3   0   1        1.59        1.80      2.00 o
   1   0   1     2033.16     2132.52     70.70 o
   3   0   1      236.95      287.17      8.81 o
   5   0   1        9.85       10.49      4.69 o
   7   0   1      237.79      225.94     14.30 o
   9   0   1        1.83       -1.22      9.35 o
 -10   1   1        2.19        6.54      7.55 o
  -9   1   1        0.47        4.68      5.36 o
  -8   1   1       50.84       37.94      6.37 o
  -7   1   1        6.53       11.25      3.42 o
  -6   1   1      132.23      132.92      5.70 o
  -5   1   1       32.85       26.36      2.71 o
  -4   1   1        9.81        8.18      1.86 o
  -3   1   1      832.58      855.46     14.23 o
  -2   1   1       85.20       86.39      4.47 o
   1   1   1     1428.23     1340.32     31.59 o
   2   1   1      592.92      690.91      9.75 o
   3   1   1      542.01      575.11      9.07 o
   4   1   1      376.57      448.40      8.28 o
   5   1   1        7.31        7.27      3.10 o
   6   1   1        3.25        2.72      3.18 o
   7   1   1       86.74       80.76      8.58 o
   8   1   1       12.40       20.91      7.03 o
   9   1   1        2.65        3.62      6.78 o
  10   1   1        1.15       -6.64      6.64 o
 -10   2   1        2.26       -1.16      5.90 o
  -9   2   1        0.10       -2.29      6.07 o
  -8   2   1       94.95       74.57      7.66 o
  -7   2   1        7.05        6.85      3.31 o
  -6   2   1       20.41       23.40      3.31 o
  -5   2   1      610.55      660.03     13.05 o
  -4   2   1     1905.85     2070.45     32.97 o
  -3   2   1      648.73      727.65     12.32 o
  -2   2   1      325.31      305.77      5.66 o
  -1   2   1     5229.03     5063.61     76.93 o
   0   2   1     1067.30     1002.95     33.27 o
   1   2   1     2048.77     1993.43     26.03 o
   2   2   1        6.45        6.16      1.17 o
   3   2   1      242.89      283.72      5.26 o
   4   2   1      215.78      207.23      5.07 o
   5   2   1        0.75       -1.79      2.34 o
   6   2   1        0.03        0.23      3.12 o
   7   2   1        2.96        3.64      4.09 o
   8   2   1       40.40       27.64      7.71 o
   9   2   1        0.44       -8.53      8.53 o
  10   2   1        2.53        3.72      7.80 o
 -10   3   1        0.03        1.90      6.21 o
  -9   3   1       18.86       25.44      6.32 o
  -8   3   1        0.55        3.06      4.78 o
  -7   3   1       67.43       67.30      6.82 o
  -6   3   1        0.30       -0.40      3.25 o
  -5   3   1      151.88      151.01      5.27 o
  -4   3   1      277.75      305.97      6.15 o
  -3   3   1       26.09       25.64      1.72 o
  -2   3   1      506.14      558.63     10.02 o
  -1   3   1      110.33      117.75      3.62 o
   0   3   1      514.88      523.70      9.65 o
   1   3   1      567.98      531.00      9.36 o
   2   3   1       40.99       59.40      2.07 o
   3   3   1      474.44      496.22      9.18 o
   4   3   1      172.88      192.85      4.78 o
   5   3   1      293.46      266.33      7.68 o
   6   3   1      529.19      551.73     14.26 o
   7   3   1        5.30        1.53      3.99 o
   8   3   1        7.66       -4.96      5.41 o
   9   3   1       56.27       52.27      7.97 o
  10   3   1       88.80      125.77     20.93 o
 -10   4   1       10.40        8.97      6.66 o
  -9   4   1        0.74        1.70      5.31 o
  -8   4   1       43.68       40.42      6.50 o
  -7   4   1      167.90      136.04      7.05 o
  -6   4   1       46.33       42.47      4.99 o
  -5   4   1       67.21       63.70      4.06 o
  -4   4   1       18.73       30.17      2.59 o
  -3   4   1       41.99       56.22      2.37 o
  -2   4   1      369.89      404.02      6.60 o
  -1   4   1     1166.13     1324.17     26.02 o
   0   4   1      466.65      515.00     10.57 o
   1   4   1        1.84       11.51      1.62 o
   2   4   1        1.98        0.49      1.06 o
   3   4   1      107.54       95.53      2.76 o
   4   4   1       33.61       30.12      2.05 o
   5   4   1      136.14      145.68      5.31 o
   6   4   1      352.62      327.74     17.05 o
   7   4   1       75.68       78.14      5.96 o
   8   4   1       10.08        9.34      5.01 o
   9   4   1       16.37       17.55      6.24 o
  10   4   1       22.37       27.98     10.04 o
 -10   5   1        6.86       18.62      8.47 o
  -9   5   1        0.10        2.44      5.37 o
  -8   5   1        1.31       -3.02      4.69 o
  -7   5   1     1298.17     1313.42     36.60 o
  -6   5   1      779.66      801.60     24.47 o
  -5   5   1      147.00      149.70      5.63 o
  -4   5   1       75.23       75.28      3.07 o
  -3   5   1     1481.09     1683.17     25.04 o
  -2   5   1     3272.35     3460.07     53.05 o
  -1   5   1      722.24      741.50     21.92 o
   0   5   1      122.45      122.57      3.87 o
   1   5   1      686.76      664.25     11.46 o
   2   5   1      172.32      240.20      4.54 o
   3   5   1        1.37        1.39      1.33 o
   4   5   1      161.44      133.80      4.31 o
   5   5   1       20.91       25.84      3.31 o
   6   5   1      479.27      452.31     12.72 o
   7   5   1       21.42       23.60      4.30 o
   8   5   1       57.11       66.76      6.68 o
   9   5   1        0.71        3.10      5.07 o
  10   5   1       16.13       20.95      9.35 o
 -10   6   1        7.59        4.31      7.91 o
  -9   6   1        3.15        4.74      4.84 o
  -8   6   1       33.71       38.61      5.59 o
  -7   6   1       34.10       34.12      5.07 o
  -6   6   1      433.58      434.84     15.67 o
  -5   6   1      322.97      294.22      8.83 o
  -4   6   1      106.02      101.18      3.69 o
  -3   6   1      299.71      300.13      6.01 o
  -2   6   1      810.73      897.48     18.31 o
  -1   6   1      124.64       78.95      2.69 o
   0   6   1      388.24      375.10     10.52 o
   1   6   1       15.16       40.63      2.70 o
   2   6   1      492.40      536.63      9.23 o
   3   6   1      116.63      122.05      3.34 o
   4   6   1       40.33       42.03      2.67 o
   5   6   1       27.30       32.46      4.42 o
   6   6   1      222.60      195.93      8.09 o
   7   6   1        1.83        1.13      3.62 o
   8   6   1        4.38        8.14      4.60 o
   9   6   1       14.97       13.56      6.58 o
  10   6   1        3.79        8.53     12.46 o
  -9   7   1        6.63        1.84      5.57 o
  -8   7   1       30.18       29.00      5.28 o
  -7   7   1       23.94       25.02      4.23 o
  -6   7   1     1091.00     1022.04     25.79 o
  -5   7   1       31.43       32.24      3.28 o
  -4   7   1        9.57       14.79      2.06 o
  -3   7   1       39.56       37.63      2.06 o
  -2   7   1     1872.72     2056.41     52.47 o
  -1   7   1       11.60       17.53      1.59 o
   0   7   1      184.73      194.47      6.40 o
   1   7   1      164.65      214.08      6.21 o
   2   7   1      368.31      395.33      7.76 o
   3   7   1        7.74       13.02      1.95 o
   4   7   1       23.18       36.19      2.51 o
   5   7   1      887.82      877.58     18.25 o
   6   7   1       51.93       48.25      4.66 o
   7   7   1       18.35       19.98      4.29 o
   8   7   1        5.18       10.40      5.56 o
   9   7   1       39.44       57.21      8.48 o
  -9   8   1       15.44       13.77      8.09 o
  -8   8   1       20.25       25.62      6.09 o
  -7   8   1        1.75        1.52      3.52 o
  -6   8   1      138.55      135.26      7.33 o
  -5   8   1      104.39      111.47      5.10 o
  -4   8   1       14.09       19.57      2.11 o
  -3   8   1      136.61      140.36      4.29 o
  -2   8   1      100.63      102.32      5.13 o
  -1   8   1      213.09      174.66      4.59 o
   0   8   1      136.03      142.69      5.44 o
   1   8   1      806.63      739.41     21.84 o
   2   8   1       25.78       26.63      1.91 o
   3   8   1        1.10        0.49      1.76 o
   4   8   1        6.86        0.97      1.92 o
   5   8   1      270.46      267.19      7.87 o
   6   8   1       73.33       74.32      5.25 o
   7   8   1        0.53       -1.44      4.13 o
   8   8   1        7.20        6.19      5.59 o
   9   8   1       15.24       16.11      8.65 o
  -9   9   1        0.44       12.47      8.13 o
  -8   9   1        4.44       10.03      7.08 o
  -7   9   1       29.87       34.04      5.28 o
  -6   9   1       33.57       33.87      3.93 o
  -5   9   1      324.02      283.82      7.94 o
  -4   9   1       26.82       26.02      2.10 o
  -3   9   1       15.50       20.42      3.13 o
  -2   9   1       83.60       89.44      5.79 o
  -1   9   1      170.76      176.94      4.80 o
   0   9   1        2.34        4.71      2.27 o
   1   9   1       12.41       14.78      2.86 o
   2   9   1      158.92      125.80      4.01 o
   3   9   1        0.53       -1.82      1.82 o
   4   9   1      284.54      232.92      7.64 o
   5   9   1      114.35      108.28      4.90 o
   6   9   1        2.52       -3.65      3.65 o
   7   9   1        3.43        2.37      4.30 o
   8   9   1        4.53       -5.01      6.70 o
   9   9   1        0.43        0.27     11.24 o
  -9  10   1        0.01        5.42     11.24 o
  -8  10   1        7.73        5.66     14.70 o
  -7  10   1        0.00        1.24      5.21 o
  -6  10   1        6.38        5.91      4.77 o
  -5  10   1       67.86       66.19      4.40 o
  -4  10   1       18.07       16.60      3.53 o
  -3  10   1        2.32       -0.73      2.65 o
  -2  10   1       24.19       28.55      4.11 o
  -1  10   1      226.58      207.81      5.57 o
   0  10   1       16.22        7.71      2.64 o
   1  10   1       35.43       38.27      6.56 o
   2  10   1        0.09        1.16      2.10 o
   3  10   1       15.27       11.77      2.24 o
   4  10   1        6.22        1.83      2.81 o
   5  10   1       74.70       70.63      9.70 o
   6  10   1       17.48       10.49      6.72 o
   7  10   1        1.54        8.23      7.61 o
   8  10   1        2.24        8.20     10.09 o
  -8  11   1       14.64       31.28     17.27 o
  -7  11   1       62.36       83.78      8.54 o
  -6  11   1        4.90        1.57      4.83 o
  -5  11   1      161.61      160.34     19.03 o
  -4  11   1        8.10        5.86      4.55 o
  -3  11   1        7.05        2.24      2.86 o
  -2  11   1      125.47      105.33      5.84 o
  -1  11   1      733.77      705.69     14.97 o
   0  11   1       93.90       78.01      4.87 o
   1  11   1      464.03      440.38     13.55 o
   2  11   1        0.07        4.92      2.38 o
   3  11   1        3.02        0.87      2.82 o
   4  11   1        0.29        4.41      3.88 o
   5  11   1       10.17       15.99      5.00 o
   6  11   1       20.04       24.28      5.99 o
   7  11   1       29.36       33.58      8.13 o
   8  11   1        7.46       10.26      7.96 o
  -8  12   1        1.62       -7.51      7.51 o
  -7  12   1       17.29       24.10      6.46 o
  -6  12   1        6.34        6.78      5.18 o
  -5  12   1        0.77        8.49      4.63 o
  -4  12   1        6.15       -4.39      4.39 o
  -3  12   1        3.80        0.34      4.02 o
  -2  12   1       62.41       46.78      5.40 o
  -1  12   1       28.75       33.25      3.07 o
   0  12   1        0.79       -3.14      3.14 o
   1  12   1      162.62      162.52      7.45 o
   2  12   1        1.64        2.07      3.05 o
   3  12   1        3.72        4.07      3.58 o
   4  12   1        3.69        3.40      4.18 o
   5  12   1       34.65       34.38      5.80 o
   6  12   1       19.99       29.37      9.83 o
   7  12   1        7.52       17.60     10.23 o
  -7  13   1        7.57        4.26      6.03 o
  -6  13   1        1.15       -0.08      5.10 o
  -5  13   1        0.16        6.96      4.76 o
  -4  13   1        0.72        2.92      4.61 o
  -3  13   1       63.02       69.20      6.89 o
  -2  13   1        0.23       -0.09      3.87 o
  -1  13   1       12.87        1.47      3.51 o
   0  13   1       35.02       32.49      4.78 o
   1  13   1      125.61      126.77      8.53 o
   2  13   1       69.20       69.75      5.11 o
   3  13   1       18.27       14.29      4.16 o
   4  13   1        0.09       -3.87      4.03 o
   5  13   1       20.44       21.48      5.48 o
   6  13   1        0.98       -5.28      5.28 o
   7  13   1       15.18       19.57      8.33 o
  -7  14   1        1.17       -5.37      7.51 o
  -6  14   1        5.28       -0.92      5.35 o
  -5  14   1       14.00       22.98      6.57 o
  -4  14   1       22.06       21.44      4.92 o
  -3  14   1       12.49       18.50      6.21 o
  -2  14   1        0.26        2.97      3.29 o
  -1  14   1        0.14       -3.57      3.57 o
   0  14   1        8.88        7.00      4.18 o
   1  14   1        0.20       -2.22      4.21 o
   2  14   1        0.10        5.43      3.30 o
   3  14   1       28.04       28.41      4.68 o
   4  14   1        5.78       10.45      6.51 o
   5  14   1        2.35       10.74      5.31 o
   6  14   1        0.45       -4.91      5.98 o
  -6  15   1        0.03       -1.38      5.68 o
  -5  15   1        1.22       -3.10      5.33 o
  -4  15   1        0.19       -1.07      4.40 o
  -3  15   1        1.66        1.09      4.01 o
  -2  15   1        3.52       -3.30      3.30 o
  -1  15   1        0.21       -0.57      3.93 o
   0  15   1       13.20       12.33      4.64 o
   1  15   1        2.30        2.22      5.15 o
   2  15   1        0.56       -3.38      4.79 o
   3  15   1        1.87        3.66      5.27 o
   4  15   1        5.90        7.76      6.30 o
   5  15   1        1.40       -3.05      5.30 o
  -5  16   1       11.52        8.80      7.09 o
  -4  16   1       15.50       19.90      6.46 o
  -3  16   1        0.23        9.75      7.18 o
  -2  16   1        0.81       -3.39      5.96 o
  -1  16   1      112.12      137.34     13.68 o
   0  16   1       11.96        9.03      5.49 o
   1  16   1        9.49       10.78      5.07 o
   2  16   1        0.59        6.04      5.26 o
   3  16   1        3.94       -1.92      5.74 o
   4  16   1       32.43       35.14      7.84 o
   5  16   1        0.11       -5.82      9.62 o
  -3  17   1        6.24       13.95      8.13 o
  -2  17   1        1.00        9.48      6.77 o
  -1  17   1        0.43        7.58      5.69 o
   1  17   1        5.81        9.75      7.58 o
   2  17   1        0.59       -7.31      7.31 o
   3  17   1        2.33        2.98      9.07 o
  -1  18   1       19.50       58.65      8.40 o
   1  18   1        0.46        7.18      8.13 o
 -10   0   2        2.42        8.96      7.78 o
  -8   0   2      156.13      154.87     16.73 o
  -6   0   2        4.74        6.50     11.11 o
  -4   0   2      119.51      158.83      8.09 o
  -2   0   2      801.01      749.33     17.42 o
   0   0   2     1626.82     1600.54     64.49 o
   2   0   2      102.48      102.58      4.32 o
   4   0   2      278.02      254.83      7.64 o
   6   0   2      506.26      561.25     22.98 o
   8   0   2       70.50       59.32     13.27 o
  10   0   2        5.12        7.18     12.19 o
 -11   1   2        0.14       -7.37      7.37 o
 -10   1   2        0.57       -5.03      5.03 o
  -9   1   2        2.20        2.53      4.75 o
  -8   1   2       35.95       35.82      5.81 o
  -7   1   2        0.30       -1.71      3.61 o
  -6   1   2       26.92       27.96      4.34 o
  -5   1   2       73.46       66.73      4.75 o
  -4   1   2       81.02       82.83      3.32 o
  -3   1   2      175.43      171.42      4.82 o
  -2   1   2     1432.39     1399.52     22.08 o
  -1   1   2      258.60      252.68      4.61 o
   0   1   2        4.81        5.22      0.90 o
   1   1   2       30.93       22.30      1.39 o
   2   1   2     1089.29     1130.45     16.19 o
   3   1   2       77.34       74.02      2.50 o
   4   1   2       30.43       38.42      2.63 o
   5   1   2      263.70      292.52     10.10 o
   6   1   2        8.41        2.10      3.81 o
   7   1   2       76.75       69.95      9.08 o
   8   1   2        0.19        0.81      6.27 o
   9   1   2        4.47       -1.35      6.74 o
  10   1   2        3.38        3.44      6.94 o
 -10   2   2        0.33        5.33      6.11 o
  -9   2   2       22.37        2.53      4.83 o
  -8   2   2        2.07       -3.70      4.38 o
  -7   2   2        0.49       -0.86      3.41 o
  -6   2   2        0.67        1.57      3.36 o
  -5   2   2      107.89      117.86      7.97 o
  -4   2   2       67.03       74.80      3.16 o
  -3   2   2        0.67        2.82      1.38 o
  -2   2   2     1423.99     1228.06     19.48 o
  -1   2   2     1316.48     1221.49     19.11 o
   0   2   2     3916.37     3620.09     51.95 o
   1   2   2      267.28      237.05      4.39 o
   2   2   2     1101.45     1210.55     17.23 o
   3   2   2     2715.21     3053.13     42.23 o
   4   2   2      824.32      939.96     14.44 o
   5   2   2       27.08       29.51      3.96 o
   6   2   2        0.05        1.60      3.67 o
   7   2   2      140.28       92.43     14.22 o
   8   2   2        1.02        5.68      5.33 o
   9   2   2        5.32        3.68      5.86 o
  10   2   2        2.99        2.71      6.83 o
 -10   3   2       20.81       10.13      8.26 o
  -9   3   2        2.49        0.85      5.34 o
  -8   3   2        3.48       -3.52      4.57 o
  -7   3   2      257.02      274.28     11.66 o
  -6   3   2      134.54      135.23      6.40 o
  -5   3   2       23.40       20.29      2.86 o
  -4   3   2      174.71      176.38      6.12 o
  -3   3   2        8.80        5.39      1.49 o
  -2   3   2      253.00      245.68      4.84 o
  -1   3   2     1124.25     1090.99     18.34 o
   0   3   2      329.18      337.15      5.87 o
   1   3   2      211.95      217.42      4.08 o
   2   3   2       51.78       53.59      1.91 o
   3   3   2      579.15      644.61     10.08 o
   4   3   2      406.51      406.89      7.39 o
   5   3   2       14.58       11.98      2.66 o
   6   3   2       51.63       58.81      5.71 o
   7   3   2        0.61        2.38      4.76 o
   8   3   2       18.34       15.44      5.91 o
   9   3   2        1.40        4.86      6.12 o
  10   3   2        4.92       -1.27      6.64 o
 -10   4   2        6.39        1.88      6.01 o
  -9   4   2        0.86        1.75      5.40 o
  -8   4   2       35.38       45.31      6.76 o
  -7   4   2      118.04      119.19     11.32 o
  -6   4   2       40.68       41.27      4.17 o
  -5   4   2       41.10       42.11      3.14 o
  -4   4   2       29.24       32.16      2.35 o
  -3   4   2      113.77      106.30      3.32 o
  -2   4   2       14.90       17.33      1.51 o
  -1   4   2      320.14      343.11      6.41 o
   0   4   2      958.70     1006.40     18.43 o
   1   4   2      925.75      953.81     15.29 o
   2   4   2       46.07       73.55      2.42 o
   3   4   2      115.37      141.17      3.90 o
   4   4   2       50.67       57.15      2.62 o
   5   4   2       21.92       23.52      2.70 o
   6   4   2      242.57      223.81      8.99 o
   7   4   2      123.26      143.46      9.88 o
   8   4   2        0.65        5.33      7.84 o
   9   4   2       13.11        7.71      6.08 o
  10   4   2       30.42       29.93     14.76 o
 -10   5   2        1.60       -1.72      6.04 o
  -9   5   2       16.23       31.12      8.33 o
  -8   5   2        3.96       -4.99      4.99 o
  -7   5   2      332.49      350.10     14.26 o
  -6   5   2       50.78       45.25      4.79 o
  -5   5   2       16.93       14.93      2.91 o
  -4   5   2        0.53       -0.94      1.60 o
  -3   5   2      248.47      275.23      6.09 o
  -2   5   2      700.58      729.30     12.81 o
  -1   5   2      299.80      279.00      5.34 o
   0   5   2      731.87      782.63     14.60 o
   1   5   2     2970.88     3152.81     51.77 o
   2   5   2     1552.52     1679.73     24.90 o
   3   5   2      161.89      143.23      4.24 o
   4   5   2      198.36      185.31      5.10 o
   5   5   2      797.88      843.58     16.39 o
   6   5   2     1846.11     1857.31     39.23 o
   7   5   2        1.11       -2.38      3.93 o
   8   5   2        1.32        3.66      5.29 o
   9   5   2        2.20       10.78      7.80 o
 -10   6   2        4.90       -0.95      7.47 o
  -9   6   2        1.13        1.92      5.49 o
  -8   6   2        0.45       -4.51      4.51 o
  -7   6   2      162.03      167.84     10.37 o
  -6   6   2       30.54       30.28      7.55 o
  -5   6   2       42.02       41.51      3.96 o
  -4   6   2       85.03       85.68      3.28 o
  -3   6   2      336.12      417.72      7.17 o
  -2   6   2       20.50       28.21      2.18 o
  -1   6   2      242.01      239.63      6.68 o
   0   6   2      103.75       77.60      3.14 o
   1   6   2      772.00      750.16     13.15 o
   2   6   2      375.73      375.31      7.05 o
   3   6   2       60.61       67.60      2.56 o
   4   6   2      428.64      375.71      7.82 o
   5   6   2      521.46      509.09     11.20 o
   6   6   2       41.31       40.50      5.99 o
   7   6   2       40.34       39.62      5.43 o
   8   6   2        5.21       15.54      7.42 o
   9   6   2        7.71        4.76      8.40 o
  -9   7   2        1.27        3.65      5.68 o
  -8   7   2        7.24        3.45      4.39 o
  -7   7   2       58.86       59.74      5.83 o
  -6   7   2      465.60      488.61     14.49 o
  -5   7   2        5.41        6.21      2.78 o
  -4   7   2        9.78       11.10      2.00 o
  -3   7   2      281.20      315.36      6.66 o
  -2   7   2       63.31      102.81      5.35 o
  -1   7   2      106.06      115.18      4.24 o
   0   7   2       15.24       17.68      1.91 o
   1   7   2     1828.82     1961.62     38.83 o
   2   7   2       34.49       31.74      2.18 o
   3   7   2        3.38        1.75      1.89 o
   4   7   2       41.57       44.84      3.29 o
   5   7   2     1352.19     1320.63     26.03 o
   6   7   2       45.92       52.38      4.86 o
   7   7   2       38.33       31.03      5.12 o
   8   7   2        8.65        4.25      5.89 o
   9   7   2       31.01       37.24      9.64 o
  -9   8   2        4.58        2.43      7.18 o
  -8   8   2        0.08       -4.62      4.62 o
  -7   8   2       26.29       23.20      5.58 o
  -6   8   2      150.37      166.51     10.90 o
  -5   8   2        8.26        8.43      2.74 o
  -4   8   2        3.63       -0.60      1.74 o
  -3   8   2        3.79        3.09      1.91 o
  -2   8   2      469.25      464.40      9.43 o
  -1   8   2      138.58      140.30      7.25 o
   0   8   2      146.47      120.50      4.17 o
   1   8   2      162.58      158.29      5.04 o
   2   8   2      136.34      145.06      4.42 o
   3   8   2        6.79       10.81      2.32 o
   4   8   2      112.42      106.60      5.90 o
   5   8   2      245.54      240.35      7.42 o
   6   8   2        1.95        4.66      4.89 o
   7   8   2       13.13       15.58      5.62 o
   8   8   2       21.26       32.35      7.19 o
  -9   9   2        0.22       -4.81      9.55 o
  -8   9   2        3.60       -6.11      6.11 o
  -7   9   2        0.15       -5.55      5.55 o
  -6   9   2       97.10       98.79      6.23 o
  -5   9   2       99.00      101.19      4.77 o
  -4   9   2        0.54        1.01      1.23 o
  -3   9   2       88.35       86.40      3.61 o
  -2   9   2       13.10       14.03      2.54 o
  -1   9   2       13.88       16.77      3.72 o
   0   9   2      280.47      268.66      9.15 o
   1   9   2      143.61      138.56      9.20 o
   2   9   2        7.46        5.76      1.78 o
   3   9   2       66.22       61.66      3.46 o
   4   9   2      479.24      431.79     10.40 o
   5   9   2       82.81       78.88      5.91 o
   6   9   2       29.69       30.71      5.01 o
   7   9   2        4.92        6.35      5.12 o
   8   9   2        0.85       -1.06      6.94 o
  -9  10   2        2.86       10.35     16.39 o
  -8  10   2        4.77       -4.06      6.90 o
  -7  10   2        5.74       -1.98     11.92 o
  -6  10   2       44.88       28.93      7.13 o
  -5  10   2        1.61        0.06      3.40 o
  -4  10   2        2.50        1.62      2.01 o
  -3  10   2        3.01        2.34      2.84 o
  -2  10   2       18.15       21.86      2.86 o
  -1  10   2        4.85        2.01      3.49 o
   0  10   2      179.94      163.53      7.17 o
   1  10   2       43.16       40.62      4.32 o
   2  10   2       19.19       22.19      2.12 o
   3  10   2       27.23       30.16      4.08 o
   4  10   2       93.38       66.29      4.47 o
   5  10   2        5.71        3.84      3.65 o
   6  10   2        2.35       -0.82      6.42 o
   7  10   2       21.18       23.80      7.95 o
   8  10   2        0.68       -5.64     12.80 o
  -8  11   2       18.06       21.04      8.13 o
  -7  11   2       10.63       19.96      6.01 o
  -6  11   2       16.27        6.23      6.16 o
  -5  11   2        2.39        0.50      6.64 o
  -4  11   2        9.77        9.99      4.96 o
  -3  11   2        0.19        1.50      2.86 o
  -2  11   2      401.65      367.67     10.35 o
  -1  11   2      104.85       95.27      7.18 o
   0  11   2      778.21      715.10     20.38 o
   1  11   2      105.59       88.71      6.03 o
   2  11   2        5.61       -0.22      2.21 o
   3  11   2       12.22        6.24      2.41 o
   4  11   2      222.52      184.80      7.92 o
   5  11   2        1.46       -4.28      4.28 o
   6  11   2       89.34       92.09      8.36 o
   7  11   2       20.80       22.78      8.08 o
   8  11   2        8.88       23.43     12.33 o
  -8  12   2        6.44        1.91      7.93 o
  -7  12   2        9.91       11.07      5.95 o
  -6  12   2       24.98       19.03      6.84 o
  -5  12   2        1.57        4.41      7.25 o
  -4  12   2        2.48       -2.50      4.54 o
  -3  12   2        2.84        3.29      5.15 o
  -2  12   2      136.67      140.68      8.54 o
  -1  12   2        0.03       -3.71      3.71 o
   0  12   2       20.04       31.87      4.20 o
   1  12   2       72.02       67.55      6.98 o
   2  12   2        0.27       -1.96      2.93 o
   3  12   2       19.47       23.73      3.42 o
   4  12   2        1.20        5.08      5.35 o
   5  12   2        6.93        6.55      5.29 o
   6  12   2       31.28       30.86      6.66 o
   7  12   2        4.97        1.87      7.48 o
  -7  13   2        1.37       -0.68      5.86 o
  -6  13   2       17.09       20.91      5.93 o
  -5  13   2        0.01        2.68      5.54 o
  -4  13   2       17.06       14.48      5.55 o
  -3  13   2       61.30       57.39      6.45 o
  -2  13   2      122.55      146.34     16.12 o
  -1  13   2       26.21       31.42      7.72 o
   0  13   2       14.04        9.88      4.69 o
   1  13   2        0.06       -0.08      4.36 o
   2  13   2       71.31       60.04      5.67 o
   3  13   2        0.37       -0.37      3.69 o
   4  13   2        0.20        2.57      4.38 o
   5  13   2        2.23        3.45      5.12 o
   6  13   2        8.24        4.22      5.67 o
   7  13   2        8.04       14.26     15.03 o
  -7  14   2        0.72        7.26      6.51 o
  -6  14   2        2.08        2.20      5.49 o
  -5  14   2        1.84        4.72      6.21 o
  -4  14   2       15.80       13.48      7.86 o
  -3  14   2        0.16        3.57      6.30 o
  -2  14   2        0.22       -3.93      3.93 o
  -1  14   2       14.90       11.11      7.04 o
   0  14   2        0.43        3.32      4.60 o
   1  14   2        0.00       -0.37      5.35 o
   2  14   2        8.52       15.60      5.70 o
   3  14   2       24.45       25.01      4.60 o
   4  14   2       18.85       27.19      5.40 o
   5  14   2        5.16        7.03      5.26 o
   6  14   2        3.71        0.68      6.14 o
  -6  15   2        2.02        5.56      5.94 o
  -5  15   2        4.73       11.41      5.72 o
  -4  15   2        3.03       -0.24      5.34 o
  -3  15   2        0.98        2.97      4.68 o
  -2  15   2        4.59       12.33      7.45 o
  -1  15   2        7.28       17.88      7.99 o
   0  15   2        0.07        0.81      6.91 o
   1  15   2        2.07        2.02      4.79 o
   2  15   2        4.11        5.35      5.31 o
   3  15   2        0.86       -5.51      5.51 o
   4  15   2        3.52        0.94      6.22 o
   5  15   2        0.08        4.63      7.18 o
  -5  16   2       29.26       29.73      6.35 o
  -4  16   2        2.03       -3.17      5.90 o
  -3  16   2        0.08       -1.02      5.04 o
  -2  16   2       11.95       10.84      8.40 o
  -1  16   2       10.27       10.16      8.40 o
   0  16   2      105.24      101.72     12.73 o
   1  16   2        0.05        2.57      5.36 o
   2  16   2        0.69       -5.30      5.30 o
   3  16   2       19.75       20.49      7.03 o
   4  16   2       10.18       12.01      7.45 o
  -3  17   2        0.75       -3.79      7.04 o
  -2  17   2        2.94       13.27      6.37 o
   1  17   2        0.46       -4.11      5.52 o
   2  17   2        7.63        4.79      6.30 o
   3  17   2        3.16       18.59      7.13 o
 -11   0   3        1.17       -0.33     12.80 o
  -9   0   3      198.46      151.98     24.65 o
  -7   0   3       36.33       28.21      6.84 o
  -5   0   3     3503.27     3499.39    110.04 o
  -3   0   3      106.15      108.67      5.60 o
   1   0   3      863.29      776.26     18.30 o
   3   0   3     7115.53     8364.56    161.28 o
   5   0   3      185.52      194.07      9.54 o
   7   0   3      495.97      384.38     27.36 o
   9   0   3        0.67        3.89      7.51 o
 -11   1   3        5.08        9.99      6.98 o
 -10   1   3        0.17       -1.74      5.15 o
  -9   1   3        1.81       -2.28      6.20 o
  -8   1   3        1.38        0.67      4.09 o
  -7   1   3        8.41        6.09      5.02 o
  -6   1   3      102.57      104.60      6.48 o
  -5   1   3        3.79        9.34      2.99 o
  -4   1   3      134.92      166.05      6.04 o
  -3   1   3     1114.81     1121.64     18.38 o
  -2   1   3      838.33      816.40     14.58 o
  -1   1   3        3.43        7.54      2.21 o
   0   1   3     2519.09     2451.52     37.92 o
   1   1   3     1422.63     1467.01     20.70 o
   2   1   3       97.91      117.66      3.30 o
   3   1   3       15.82       18.84      1.90 o
   4   1   3      515.21      586.15     11.81 o
   5   1   3        0.00        2.44      2.44 o
   6   1   3       16.11       11.84      3.78 o
   7   1   3       22.11       23.96      8.17 o
   8   1   3        0.10       -2.84      6.25 o
   9   1   3       36.55       32.36      6.57 o
  10   1   3        4.81        8.67      7.48 o
 -11   2   3        8.28        1.76     11.51 o
 -10   2   3        1.29       -6.65      6.65 o
  -9   2   3       23.80       15.34      5.19 o
  -8   2   3        0.69       -4.42      4.42 o
  -7   2   3        4.36        6.08      4.89 o
  -6   2   3      177.83      178.06      8.15 o
  -5   2   3      395.61      385.03     10.35 o
  -4   2   3       19.16       22.45      2.13 o
  -3   2   3      283.98      242.00      5.26 o
  -2   2   3     1399.14     1332.75     21.24 o
  -1   2   3     4310.16     4312.83     66.01 o
   0   2   3     1884.37     1766.80     25.95 o
   1   2   3      142.66      110.95      3.48 o
   2   2   3       32.56       44.62      1.94 o
   3   2   3      596.89      661.86     10.47 o
   4   2   3      316.51      355.35      7.73 o
   5   2   3        1.59        0.13      2.70 o
   6   2   3        9.22       12.59      3.78 o
   7   2   3       92.78       70.71      7.86 o
   8   2   3       14.14       16.40      6.07 o
   9   2   3       44.83       55.69      8.68 o
  10   2   3       25.00       33.82      8.63 o
 -10   3   3        0.12       -1.00      5.88 o
  -9   3   3        6.72        3.71      4.82 o
  -8   3   3        0.23        9.43      4.46 o
  -7   3   3       85.28       89.32      7.04 o
  -6   3   3      125.32      126.05      7.66 o
  -5   3   3      138.65      126.59      5.80 o
  -4   3   3       11.27       11.31      1.90 o
  -3   3   3       65.35       65.50      2.67 o
  -2   3   3      975.08      866.36     14.19 o
  -1   3   3       60.30       64.89      2.15 o
   0   3   3      598.50      542.64      9.16 o
   1   3   3      364.39      378.57      6.19 o
   2   3   3      136.36      130.92      3.31 o
   3   3   3       50.03       51.37      2.53 o
   4   3   3       68.00       64.58      3.27 o
   5   3   3      425.54      377.08     10.02 o
   6   3   3        0.92        4.50      4.04 o
   7   3   3        2.31        3.55      6.16 o
   8   3   3        7.10       -1.52      5.25 o
   9   3   3       48.08       59.19      8.78 o
 -10   4   3        1.83       -5.40      5.40 o
  -9   4   3        1.34       -1.76      5.39 o
  -8   4   3      102.70       97.73      7.74 o
  -7   4   3      246.68      234.05     15.99 o
  -6   4   3       57.88       52.95      5.06 o
  -5   4   3       12.92        9.82      2.59 o
  -4   4   3      119.62      142.57      5.27 o
  -3   4   3      272.02      254.27      5.43 o
  -2   4   3     1289.27     1168.06     18.69 o
  -1   4   3       92.80      105.74      3.09 o
   0   4   3      748.25      691.90     12.22 o
   1   4   3      562.25      536.13      8.74 o
   2   4   3       13.18       20.80      1.59 o
   3   4   3        4.10        4.46      1.69 o
   4   4   3       42.61       42.80      3.40 o
   5   4   3      612.23      576.81     14.67 o
   6   4   3       88.40       86.99      8.60 o
   7   4   3        0.01       -3.69      7.19 o
   8   4   3        5.13       -0.93      5.14 o
   9   4   3       44.18       59.15     10.92 o
 -10   5   3        0.74       -3.27      5.88 o
  -9   5   3        0.00        0.49      5.37 o
  -8   5   3       51.20       44.46      6.89 o
  -7   5   3        1.99       -4.22      4.22 o
  -6   5   3       82.05       86.03      5.29 o
  -5   5   3       30.93       30.16      3.17 o
  -4   5   3       34.68       45.38      2.64 o
  -3   5   3      217.51      206.88      4.75 o
  -2   5   3      261.45      250.17      5.39 o
  -1   5   3        4.22        6.30      1.50 o
   0   5   3      850.92      821.26     14.31 o
   1   5   3      311.32      304.07      6.49 o
   2   5   3      101.83      124.85      4.20 o
   3   5   3       82.47       79.55      3.35 o
   4   5   3      400.72      394.80      8.98 o
   5   5   3        0.76        1.30      3.07 o
   6   5   3       78.17       78.77      6.44 o
   7   5   3       10.14       10.97      5.10 o
   8   5   3       12.69       17.00      5.96 o
   9   5   3        1.14       21.69      8.51 o
 -10   6   3        0.62       -6.12      7.28 o
  -9   6   3        0.54       -5.05      5.05 o
  -8   6   3        5.25       -4.89      4.89 o
  -7   6   3      214.73      208.74     14.03 o
  -6   6   3        8.20        5.28      4.43 o
  -5   6   3        0.00        2.82      2.71 o
  -4   6   3       58.77       57.20      3.39 o
  -3   6   3      440.37      445.57      9.42 o
  -2   6   3       46.76       46.41      2.26 o
  -1   6   3      168.62      174.85      4.07 o
   0   6   3       96.43       85.66      2.53 o
   1   6   3      573.52      582.53     10.87 o
   2   6   3       36.92       52.19      3.56 o
   3   6   3        2.17        1.45      1.60 o
   4   6   3        4.09        1.40      2.06 o
   5   6   3      541.42      521.32     12.65 o
   6   6   3        0.23        1.66      3.88 o
   7   6   3        3.73        5.29      5.07 o
   8   6   3        6.22       14.92      7.48 o
   9   6   3       27.74       44.57     10.49 o
  -9   7   3        7.04       16.21      7.71 o
  -8   7   3       42.47       43.57      7.27 o
  -7   7   3       17.52       19.78      5.55 o
  -6   7   3      303.33      282.45     12.25 o
  -5   7   3        3.60       -1.17      3.49 o
  -4   7   3      205.64      233.77      5.97 o
  -3   7   3      144.75      136.76      4.70 o
  -2   7   3      164.85      185.18      4.97 o
  -1   7   3        0.02       -1.22      1.25 o
   0   7   3      261.96      262.83      7.08 o
   1   7   3      195.90      190.16      5.18 o
   2   7   3      270.18      297.66      6.82 o
   3   7   3        2.33        2.76      2.09 o
   4   7   3      713.58      646.23     11.95 o
   5   7   3       32.62       29.43      3.34 o
   6   7   3       73.58       65.96      6.59 o
   7   7   3       14.49       18.74      7.58 o
   8   7   3       30.46       40.30      9.15 o
   9   7   3        4.29       -5.42     10.97 o
  -9   8   3        0.23        0.68      7.09 o
  -8   8   3        8.10        5.51      9.35 o
  -7   8   3       14.88       18.83      4.44 o
  -6   8   3        7.02        3.78      3.53 o
  -5   8   3        0.01        0.78      2.79 o
  -4   8   3       47.87       50.84      3.13 o
  -3   8   3       60.20       59.28      3.28 o
  -2   8   3        3.83        5.08      1.74 o
  -1   8   3       19.44       23.69      2.72 o
   0   8   3       43.56       36.69      2.80 o
   1   8   3      141.48      128.50      4.36 o
   2   8   3       11.35       20.52      3.40 o
   3   8   3        0.01       -2.10      2.10 o
   4   8   3        0.18       -0.50      2.78 o
   5   8   3       51.95       54.53      3.76 o
   6   8   3        0.14       -0.77      4.65 o
   7   8   3        6.38        3.31      6.23 o
   8   8   3        1.76       -0.22     11.85 o
  -9   9   3        0.74       -5.25      7.31 o
  -8   9   3        0.02       11.95     11.17 o
  -7   9   3       56.96       48.27      8.38 o
  -6   9   3       12.15       10.18      3.65 o
  -5   9   3       13.27       11.74      2.96 o
  -4   9   3        8.20        6.95      2.86 o
  -3   9   3        7.64        9.64      2.22 o
  -2   9   3       75.78       75.49      3.70 o
  -1   9   3        9.86        8.30      2.63 o
   0   9   3       34.09       36.96      2.94 o
   1   9   3        0.60        3.17      2.28 o
   2   9   3        1.61        1.53      2.61 o
   3   9   3       80.40       75.37      3.73 o
   4   9   3        1.30        5.53      3.09 o
   5   9   3      254.26      232.79      8.79 o
   6   9   3        0.67        4.26      4.24 o
   7   9   3        2.65        4.43      6.76 o
   8   9   3       96.14      117.29     19.50 o
  -9  10   3        2.34        6.19      8.03 o
  -8  10   3        0.08       -6.29     14.02 o
  -7  10   3        1.15        7.31      6.56 o
  -6  10   3       14.00       12.95      6.32 o
  -5  10   3       39.46       41.09      5.03 o
  -4  10   3       47.63       55.21      4.04 o
  -3  10   3        9.02       13.97      2.35 o
  -2  10   3       98.34      103.46      5.60 o
  -1  10   3      227.77      238.02      8.84 o
   0  10   3      150.31      150.64      5.22 o
   1  10   3        0.02        2.70      2.26 o
   2  10   3       27.53       25.14      2.68 o
   3  10   3      110.76      100.98      7.63 o
   4  10   3       14.11       13.56      3.59 o
   5  10   3        0.00       -3.25      3.25 o
   6  10   3        0.12       -0.51      4.96 o
   7  10   3       14.90       21.81     11.78 o
  -8  11   3        7.75       15.98      8.19 o
  -7  11   3       18.42       18.24      7.42 o
  -6  11   3      104.27      100.43     10.42 o
  -5  11   3       14.82       16.68      6.57 o
  -4  11   3       54.19       45.68      6.56 o
  -3  11   3       59.89       66.40      4.74 o
  -2  11   3      577.70      596.24     15.15 o
  -1  11   3        2.15        1.27      4.49 o
   0  11   3      819.97      811.65     23.38 o
   1  11   3       88.31       74.63      5.88 o
   2  11   3       54.08       50.82      4.99 o
   3  11   3        5.33        8.62      2.68 o
   4  11   3      224.55      196.25      7.48 o
   5  11   3       21.92       26.88      9.24 o
   6  11   3        7.95        5.57      7.28 o
   7  11   3        5.72       -3.25     10.02 o
  -8  12   3       12.31        9.76      8.38 o
  -7  12   3        0.28        3.66      6.89 o
  -6  12   3        9.49       11.81      9.01 o
  -5  12   3       56.22       42.02      7.08 o
  -4  12   3       26.81       24.83     11.17 o
  -3  12   3        0.10        0.92      4.29 o
  -2  12   3      249.55      304.98     13.19 o
  -1  12   3      472.24      450.48     25.73 o
   0  12   3      221.98      239.74     12.16 o
   1  12   3        0.65       -1.11      4.55 o
   2  12   3       77.50       52.70      4.83 o
   3  12   3       62.53       48.59      6.67 o
   4  12   3       21.20       19.22      4.09 o
   5  12   3        0.49        3.42      5.14 o
   6  12   3       19.68       15.71     11.24 o
   7  12   3        5.87        1.49     11.38 o
  -7  13   3       13.69       32.46      8.47 o
  -6  13   3        3.58        7.72     10.63 o
  -5  13   3       17.24       11.90      6.22 o
  -4  13   3       48.21       43.46     11.44 o
  -3  13   3       37.95       42.88      6.27 o
  -2  13   3      155.84      178.20      9.62 o
  -1  13   3        0.34       -0.54      6.77 o
   0  13   3      142.06      129.62     13.68 o
   1  13   3       52.92       52.75      6.90 o
   2  13   3       76.50       69.25      7.73 o
   3  13   3       38.98       46.26      5.43 o
   4  13   3        2.79       -1.96      3.59 o
   5  13   3       24.06       22.27      6.03 o
   6  13   3       33.30       48.76     13.41 o
  -7  14   3       10.09        5.47      6.43 o
  -6  14   3        5.65       -4.51      6.49 o
  -5  14   3       17.20       15.79      8.53 o
  -4  14   3        3.23       10.45      5.49 o
  -3  14   3        2.47       15.71      6.03 o
  -2  14   3        1.52        2.17      7.45 o
  -1  14   3       76.73       93.86     12.33 o
   0  14   3        4.72       -3.79      7.04 o
   1  14   3        1.60       12.60      5.35 o
   2  14   3        4.63       -5.12      5.12 o
   3  14   3       36.14       32.13      7.78 o
   4  14   3        8.56        9.52      5.53 o
   5  14   3        8.93       17.83      7.79 o
   6  14   3       28.62       42.26     14.09 o
  -6  15   3        0.11       -4.20      9.89 o
  -5  15   3        0.37       -2.21      5.96 o
  -4  15   3        6.42        5.08      7.11 o
  -3  15   3        0.54       -7.86      7.86 o
  -2  15   3       10.16        0.81      8.13 o
  -1  15   3        0.85       -0.81      7.45 o
   0  15   3       11.91       23.70      9.07 o
   1  15   3        2.88        3.60     11.92 o
   2  15   3        8.99       15.24      6.23 o
   3  15   3        0.16        2.72      6.22 o
   4  15   3        0.26       -0.76      6.66 o
   5  15   3       16.03       30.05      8.51 o
  -5  16   3        4.52        5.96     10.43 o
  -4  16   3        6.55       -3.52      9.62 o
  -3  16   3        6.87       -1.49      9.07 o
  -2  16   3       13.82        9.62      9.07 o
  -1  16   3      142.44      202.76     18.83 o
   0  16   3        8.35       -8.13      8.40 o
   1  16   3        5.22        3.75      6.30 o
   2  16   3        6.70       19.10      6.80 o
   3  16   3        3.78       -0.68      6.61 o
   4  16   3       13.71       26.18      8.09 o
  -3  17   3        2.16        2.44      9.75 o
  -2  17   3        0.92       12.05      9.89 o
  -1  17   3        0.00        3.39      9.21 o
   0  17   3        0.02       -1.22      8.94 o
   1  17   3        3.77        1.90      9.48 o
   2  17   3        0.03        6.16      6.84 o
 -10   0   4       22.77       21.33     11.99 o
  -8   0   4       54.76       50.70      8.47 o
  -6   0   4        0.29       -0.73      4.59 o
  -4   0   4       66.89       62.85      4.31 o
  -2   0   4     2466.82     2536.60     56.04 o
   0   0   4      725.12      614.12     14.91 o
   2   0   4      368.58      386.19     12.59 o
   4   0   4        5.74        9.22      3.33 o
   6   0   4      197.68      205.31     14.25 o
   8   0   4        1.35        3.92      6.85 o
 -11   1   4        0.40        1.65      6.08 o
 -10   1   4        1.80       -4.87      4.87 o
  -9   1   4       11.89        3.38      4.74 o
  -8   1   4        0.00        2.57      4.06 o
  -7   1   4       20.41       19.35      4.38 o
  -6   1   4        5.33        1.90      3.27 o
  -5   1   4        1.00        1.65      2.82 o
  -4   1   4       98.02       95.03      3.97 o
  -3   1   4        5.99       12.41      1.72 o
  -2   1   4        4.40       11.10      1.61 o
  -1   1   4       15.01       13.39      1.58 o
   0   1   4      152.06      136.80      3.57 o
   1   1   4       89.70       79.34      2.71 o
   2   1   4      186.76      174.10      4.18 o
   3   1   4      240.18      218.53      5.01 o
   4   1   4        3.29        0.82      2.17 o
   5   1   4        0.09        2.45      2.14 o
   6   1   4       42.60       46.87      4.97 o
   7   1   4       22.17       19.89      5.17 o
   8   1   4        4.03       -2.16      4.73 o
   9   1   4        0.39       -0.23      5.43 o
 -10   2   4        0.75        2.34      5.26 o
  -9   2   4       38.94       37.66      6.13 o
  -8   2   4        8.62       12.00      5.16 o
  -7   2   4       17.69       10.07      4.13 o
  -6   2   4      197.60      168.68      8.06 o
  -5   2   4      391.71      366.46     10.11 o
  -4   2   4       68.06       66.11      3.11 o
  -3   2   4      110.98      117.45      4.16 o
  -2   2   4     1264.97     1088.50     17.74 o
  -1   2   4       90.43       73.54      3.11 o
   0   2   4      134.13       99.01      2.89 o
   1   2   4        5.04        5.14      1.84 o
   2   2   4      203.00      204.82      4.52 o
   3   2   4      246.81      257.25      5.52 o
   4   2   4       16.68       18.12      2.56 o
   5   2   4        0.36       -1.21      2.51 o
   6   2   4       15.89       16.18      3.56 o
   7   2   4       37.46       39.98      5.84 o
   8   2   4        0.00        1.74      4.79 o
   9   2   4        1.04        0.23      5.38 o
 -10   3   4        9.04        2.22      5.36 o
  -9   3   4        0.54        0.91      4.76 o
  -8   3   4       54.00       39.21      5.54 o
  -7   3   4        7.97       11.72      4.09 o
  -6   3   4       13.78       12.55      3.76 o
  -5   3   4       28.30       27.84      3.44 o
  -4   3   4        5.82        6.71      1.87 o
  -3   3   4      148.27      121.81      4.39 o
  -2   3   4        1.42        0.76      1.32 o
  -1   3   4       14.77       19.26      1.58 o
   0   3   4      301.11      298.77      5.51 o
   1   3   4        1.83        6.75      1.54 o
   2   3   4      288.43      278.78      5.18 o
   3   3   4      173.72      166.44      4.96 o
   4   3   4      256.07      239.20      8.15 o
   5   3   4      596.59      576.68     14.93 o
   6   3   4        5.69        4.16      4.05 o
   7   3   4        5.70       10.91      5.66 o
   8   3   4       69.70       85.36      7.90 o
   9   3   4      118.03      142.02     11.10 o
 -10   4   4        0.22       -2.82      5.77 o
  -9   4   4       11.28       12.79      5.18 o
  -8   4   4       67.86       65.75      6.51 o
  -7   4   4       33.89       38.30      4.86 o
  -6   4   4       19.43       15.42      3.82 o
  -5   4   4        0.00       -1.59      2.62 o
  -4   4   4        7.23        7.60      2.01 o
  -3   4   4       12.63       11.59      1.84 o
  -2   4   4      337.81      280.42      5.67 o
  -1   4   4      185.76      198.61      4.30 o
   0   4   4        1.32        0.44      1.22 o
   1   4   4       59.33       59.08      2.44 o
   2   4   4      121.03      126.08      3.29 o
   3   4   4       11.01       13.12      2.14 o
   4   4   4       96.69       87.83      4.31 o
   5   4   4      412.15      432.69     14.92 o
   6   4   4       73.96       71.30      8.89 o
   7   4   4       21.58       14.38      5.64 o
   8   4   4       14.87       28.92      7.96 o
   9   4   4       28.51       41.23      8.46 o
 -10   5   4        0.19        0.58      6.26 o
  -9   5   4        0.12       -5.10      5.10 o
  -8   5   4      427.51      462.78     15.46 o
  -7   5   4      369.81      370.59     12.64 o
  -6   5   4       42.81       37.57      4.68 o
  -5   5   4       11.05       10.86      2.98 o
  -4   5   4      424.56      445.36      9.35 o
  -3   5   4      773.52      863.83     14.64 o
  -2   5   4      167.54      168.52      6.30 o
  -1   5   4       60.80       65.46      2.70 o
   0   5   4      308.77      301.03      6.85 o
   1   5   4      302.82      326.84      6.66 o
   2   5   4        3.38        8.92      1.50 o
   3   5   4      103.91      102.51      3.75 o
   4   5   4       14.01       16.03      3.08 o
   5   5   4      476.13      450.46     12.72 o
   6   5   4       10.69        5.23      4.13 o
   7   5   4       58.50       71.44      7.86 o
   8   5   4        0.60        1.21      7.21 o
   9   5   4       26.09       26.67      9.81 o
 -10   6   4        0.68       15.42     10.29 o
  -9   6   4       12.35        9.21      6.42 o
  -8   6   4       18.61       10.15      6.38 o
  -7   6   4      138.63      151.41      9.93 o
  -6   6   4       96.09      107.74      7.77 o
  -5   6   4       40.36       37.48      3.70 o
  -4   6   4       96.37      103.73      4.06 o
  -3   6   4      175.04      178.31      4.91 o
  -2   6   4       10.05       21.47      2.15 o
  -1   6   4      165.65      163.85      4.27 o
   0   6   4       30.23       21.00      2.51 o
   1   6   4      318.89      336.08      6.79 o
   2   6   4       86.28       79.04      3.73 o
   3   6   4        8.19        8.26      2.06 o
   4   6   4       22.45       17.16      3.13 o
   5   6   4      135.88      126.64      9.10 o
   6   6   4        1.91        1.32      3.90 o
   7   6   4        8.67        4.79      6.71 o
   8   6   4       16.76       18.34      9.41 o
   9   6   4        0.44       39.68     14.09 o
  -9   7   4        8.54        9.49      6.17 o
  -8   7   4        1.65        2.15      5.20 o
  -7   7   4      439.14      456.52     25.39 o
  -6   7   4       19.87       23.99      4.97 o
  -5   7   4        7.41        5.85      4.81 o
  -4   7   4       35.38       42.02      3.18 o
  -3   7   4      663.66      629.28     14.39 o
  -2   7   4        1.38        0.84      1.75 o
  -1   7   4       58.32       57.22      3.28 o
   0   7   4       88.29      102.43      4.43 o
   1   7   4      282.28      333.20      7.67 o
   2   7   4        1.69        1.80      2.48 o
   3   7   4       18.70       14.86      3.08 o
   4   7   4      739.53      730.61     14.29 o
   5   7   4       54.07       50.21      4.52 o
   6   7   4       12.73       16.55      5.49 o
   7   7   4        3.93        2.42      6.53 o
   8   7   4       37.84       47.01      9.79 o
  -9   8   4       10.11       10.29      7.54 o
  -8   8   4        0.43        1.59      5.26 o
  -7   8   4       39.16       35.69      9.72 o
  -6   8   4       19.35       29.90      6.38 o
  -5   8   4        3.31        6.36      2.91 o
  -4   8   4       32.76       27.55      3.45 o
  -3   8   4       22.41       24.22      3.39 o
  -2   8   4       41.71       52.37      3.00 o
  -1   8   4       71.47       68.90      3.76 o
   0   8   4      299.36      323.87      7.39 o
   1   8   4       38.89       45.47      2.80 o
   2   8   4        0.81       -2.38      2.38 o
   3   8   4        7.96        3.94      2.86 o
   4   8   4      160.40      195.36     10.30 o
   5   8   4       84.07       83.96      6.42 o
   6   8   4        0.25        0.49      4.79 o
   7   8   4        3.31        2.81      6.60 o
   8   8   4        9.99       27.62      8.97 o
  -9   9   4        1.63       -1.15      7.61 o
  -8   9   4       12.72       14.09      9.41 o
  -7   9   4        4.45       11.41      5.26 o
  -6   9   4      119.28       98.11      9.05 o
  -5   9   4        1.55        7.24      3.09 o
  -4   9   4        8.50        9.94      2.96 o
  -3   9   4       31.95       13.81      2.77 o
  -2   9   4       75.47       80.15      3.91 o
  -1   9   4       33.48       39.60      2.55 o
   0   9   4       13.29       22.47      3.75 o
   1   9   4       64.33       66.79      3.54 o
   2   9   4        0.22       -1.10      2.54 o
   3   9   4      289.16      267.34      8.40 o
   4   9   4      101.53      105.00      6.50 o
   5   9   4        9.61       11.67      4.39 o
   6   9   4        0.60        3.62      7.19 o
   7   9   4        7.06       17.33      9.01 o
  -8  10   4        0.28       -9.12     10.43 o
  -7  10   4        4.61       12.09      7.17 o
  -6  10   4       22.27       25.51      6.93 o
  -5  10   4        7.19        6.74      4.03 o
  -4  10   4        1.94       -1.92      3.29 o
  -3  10   4        1.34        0.38      2.51 o
  -2  10   4      120.24      143.35      5.25 o
  -1  10   4       27.45       21.26      4.25 o
   0  10   4       54.36       48.11      4.72 o
   1  10   4        0.55        0.62      1.90 o
   2  10   4       19.60       10.75      3.10 o
   3  10   4       10.00       11.49      4.05 o
   4  10   4       79.73       80.13      6.39 o
   5  10   4       17.37       16.96      5.28 o
   6  10   4        0.05       -1.90      9.48 o
   7  10   4        1.25       10.29     11.51 o
  -8  11   4       25.54       48.11      9.81 o
  -7  11   4        7.04        7.34     13.54 o
  -6  11   4       75.87       82.85      9.58 o
  -5  11   4        3.79       14.02      6.03 o
  -4  11   4        5.34        5.10      4.95 o
  -3  11   4       88.40      103.60      5.52 o
  -2  11   4      422.82      466.93     11.14 o
  -1  11   4       51.18       50.54      4.05 o
   0  11   4      268.25      254.75     10.02 o
   1  11   4        0.02       -0.65      2.94 o
   2  11   4        4.20       -2.31      3.42 o
   3  11   4        0.04       -3.32      3.32 o
   4  11   4        3.11        5.44      4.50 o
   5  11   4       14.54       22.18      5.59 o
   6  11   4       22.41       26.28     12.19 o
   7  11   4        8.75        4.33     11.65 o
  -8  12   4        4.78       -2.29      7.81 o
  -7  12   4        4.08       -3.26      6.98 o
  -6  12   4        0.45        2.27     12.26 o
  -5  12   4        0.06        5.26      6.37 o
  -4  12   4        6.87       -1.83      7.18 o
  -3  12   4       35.23       25.17      5.34 o
  -2  12   4       46.54       47.59      5.39 o
  -1  12   4        1.11       -2.30      7.04 o
   0  12   4       91.55      100.63     12.73 o
   1  12   4        2.60        2.19      6.91 o
   2  12   4        9.55       10.89      6.16 o
   3  12   4        4.16       14.49      4.31 o
   4  12   4       18.11       11.93      4.91 o
   5  12   4       16.85       15.43      5.64 o
   6  12   4        4.32       -1.08     10.70 o
  -7  13   4        0.23       -7.11      7.11 o
  -6  13   4        0.49       -5.31     10.84 o
  -5  13   4        0.63        1.44      5.94 o
  -4  13   4       18.34       11.67      5.82 o
  -3  13   4        0.80       -1.16      7.25 o
  -2  13   4       17.58       21.94      8.67 o
  -1  13   4       23.16       30.61      9.21 o
   0  13   4       56.65       46.19     10.16 o
   1  13   4       40.02       30.01      6.37 o
   2  13   4       22.19       18.28      6.56 o
   3  13   4        0.30       -2.30      4.66 o
   4  13   4       10.98        6.65      4.76 o
   5  13   4        0.07       -5.28      9.62 o
   6  13   4       10.34        4.20     11.24 o
  -6  14   4        4.16        9.12      7.25 o
  -5  14   4        7.73        5.55      9.21 o
  -4  14   4        8.53       10.07      6.07 o
  -3  14   4        0.64        4.35      6.70 o
  -1  14   4        0.78       -7.31      7.31 o
   0  14   4        0.90       11.51      7.99 o
   1  14   4        1.19       -1.22      7.58 o
   2  14   4       27.95        9.07      6.32 o
   3  14   4        8.18       14.50      5.84 o
   4  14   4        1.87       -4.58      4.58 o
   5  14   4        0.12       -4.20     10.02 o
  -6  15   4        0.12        8.71      7.51 o
  -5  15   4        0.01       -0.64      9.95 o
  -4  15   4        0.43       -8.67      8.67 o
  -3  15   4        1.60        5.96      8.67 o
  -2  15   4        0.59       -7.86      7.86 o
  -1  15   4        9.67        4.06      8.26 o
   0  15   4        1.00        0.27      8.13 o
   1  15   4        0.00       -6.77      7.99 o
   2  15   4        0.46        4.64      8.33 o
   3  15   4        4.59       12.65      4.72 o
   4  15   4        0.98        0.41      7.18 o
  -4  16   4        0.00       -8.40      9.75 o
  -3  16   4        1.10       16.12     10.16 o
  -2  16   4       69.15       76.12     13.68 o
  -1  16   4        8.08        7.72      8.94 o
   0  16   4        3.94        9.21      9.48 o
   1  16   4        2.78        8.94     10.02 o
   2  16   4        4.29        0.00      6.31 o
   3  16   4       22.40       30.06      5.45 o
  -3  17   4        0.68       -4.88     10.43 o
  -2  17   4        0.83       -5.96     10.16 o
  -1  17   4        1.44       24.65     11.65 o
   0  17   4        4.56       10.29     10.43 o
   1  17   4        0.68        6.23     10.29 o
  -9   0   5       53.85       57.45      9.61 o
  -7   0   5        0.99        0.31      4.95 o
  -5   0   5       94.46      102.30      8.57 o
  -3   0   5      113.18       97.41      9.42 o
  -1   0   5     1438.60     1524.30     34.59 o
   1   0   5        0.00        0.50      2.53 o
   3   0   5        6.91       -1.25      2.03 o
   5   0   5      237.68      257.99     10.47 o
   7   0   5       27.46       21.06      7.61 o
   9   0   5        1.53       -2.20      8.47 o
 -10   1   5        0.18       -3.00      5.86 o
  -9   1   5        6.10        6.07      4.83 o
  -8   1   5        0.70       -0.99      3.95 o
  -7   1   5        8.38        6.86      3.87 o
  -6   1   5        4.17        4.88      3.48 o
  -5   1   5        0.27       -0.37      3.52 o
  -4   1   5        9.35        8.07      2.39 o
  -3   1   5      245.77      252.23      5.87 o
  -2   1   5       62.57       60.30      2.74 o
  -1   1   5       52.86       39.72      2.27 o
   0   1   5       24.11       22.28      1.94 o
   1   1   5      209.45      230.45      5.11 o
   2   1   5       17.77       15.97      2.03 o
   3   1   5        4.93        0.54      2.20 o
   4   1   5      161.87      145.32      8.56 o
   5   1   5        0.01       -0.43      2.23 o
   6   1   5       44.37       26.16      5.16 o
   7   1   5        0.03        7.94      4.86 o
   8   1   5        3.27        7.69      5.15 o
   9   1   5        6.20        9.45      6.10 o
 -10   2   5        6.49        9.80      5.54 o
  -9   2   5        3.45        2.04      4.69 o
  -8   2   5        0.20        4.04      4.17 o
  -7   2   5        1.54        5.08      3.87 o
  -6   2   5       30.32       36.50      4.64 o
  -5   2   5       14.62       11.18      3.81 o
  -4   2   5        2.94       -1.03      2.81 o
  -3   2   5      201.04      172.64      4.69 o
  -2   2   5      293.25      279.69      6.02 o
  -1   2   5      666.72      559.29      9.99 o
   0   2   5       74.54       65.83      2.77 o
   1   2   5      372.98      389.23      7.23 o
   2   2   5      961.41      970.09     15.66 o
   3   2   5      428.29      401.48      8.54 o
   4   2   5       48.53       50.19      3.73 o
   5   2   5        0.66        4.89      3.03 o
   6   2   5      128.80       94.22      7.29 o
   7   2   5        2.89       14.31      4.93 o
   8   2   5        9.85       16.99      5.81 o
   9   2   5        1.48        9.51      6.20 o
 -10   3   5        0.47       -4.87      5.43 o
  -9   3   5        1.25        5.75      5.24 o
  -8   3   5       82.50       80.10      6.83 o
  -7   3   5       31.48       30.84      4.77 o
  -6   3   5        0.17       -2.48      3.37 o
  -5   3   5       17.54       16.37      4.09 o
  -4   3   5        6.42       11.90      2.72 o
  -3   3   5       40.29       36.00      2.62 o
  -2   3   5      356.28      324.83      6.62 o
  -1   3   5      156.14      160.65      4.16 o
   0   3   5        6.23        3.38      1.44 o
   1   3   5       34.25       29.24      2.70 o
   2   3   5      232.44      216.55      5.14 o
   3   3   5      267.06      277.77      6.84 o
   4   3   5       11.18       11.98      2.89 o
   5   3   5       44.27       50.04      4.11 o
   6   3   5        1.68        4.48      4.31 o
   7   3   5       11.56        8.24      4.99 o
   8   3   5        1.53        1.09      5.19 o
   9   3   5        3.87       -1.03      8.66 o
 -10   4   5        0.00       -2.40      5.33 o
  -9   4   5       10.05        4.56      5.03 o
  -8   4   5       25.20       33.18      5.43 o
  -7   4   5        1.03        4.72      3.81 o
  -6   4   5       11.31       13.34      3.99 o
  -5   4   5        8.97       11.62      3.09 o
  -4   4   5       44.45       35.82      3.11 o
  -3   4   5       42.20       52.87      2.93 o
  -2   4   5       97.58       93.38      3.49 o
  -1   4   5      158.36      106.81      5.29 o
   0   4   5      316.48      294.56      6.14 o
   1   4   5       11.26       18.48      1.99 o
   2   4   5       50.03       44.84      2.69 o
   3   4   5        0.30        1.34      2.22 o
   4   4   5       15.77       14.74      2.80 o
   5   4   5      202.67      215.72     11.58 o
   6   4   5      127.03      116.90      7.80 o
   7   4   5        0.00        2.93      4.56 o
   8   4   5       14.77       13.27      6.88 o
   9   4   5       28.91       74.05     26.48 o
 -10   5   5        1.83        3.05      6.38 o
  -9   5   5        0.20       -4.61      4.61 o
  -8   5   5      155.77      169.19      9.66 o
  -7   5   5       50.10       39.04      5.17 o
  -6   5   5        0.01       -0.57      3.42 o
  -5   5   5        1.08        2.09      2.88 o
  -4   5   5      210.14      203.06      6.23 o
  -3   5   5      315.78      328.70      7.29 o
  -2   5   5      136.23      169.26      4.29 o
  -1   5   5      202.88      208.18      4.86 o
   0   5   5      632.51      674.35     12.69 o
   1   5   5      488.65      553.33      9.95 o
   2   5   5       64.68       80.24      3.05 o
   3   5   5       93.28       98.32      3.70 o
   4   5   5      395.87      406.15     10.11 o
   5   5   5     1134.54     1150.07     23.66 o
   6   5   5        0.27        3.25      4.09 o
   7   5   5        0.83        4.84      5.40 o
   8   5   5        0.38        3.96      6.28 o
 -10   6   5        0.40        3.28      6.46 o
  -9   6   5        0.00       10.12      6.05 o
  -8   6   5       54.09       50.82      7.31 o
  -7   6   5       20.37       14.40      5.29 o
  -6   6   5        9.51        5.14      3.65 o
  -5   6   5       32.55       27.86      5.14 o
  -4   6   5       94.12       99.87      4.38 o
  -3   6   5       14.89        8.43      1.88 o
  -2   6   5       38.20       39.37      3.10 o
  -1   6   5        7.36       19.31      2.28 o
   0   6   5      146.51      147.63      4.86 o
   1   6   5      216.70      218.83      6.80 o
   2   6   5       12.48       13.60      2.09 o
   3   6   5      188.91      191.18      5.28 o
   4   6   5      200.39      204.11      7.18 o
   5   6   5       41.03       41.42      4.18 o
   6   6   5       30.54       35.96      8.73 o
   7   6   5        2.58        9.57      6.31 o
   8   6   5        1.81        1.91      6.43 o
  -9   7   5        0.82       -5.60      5.60 o
  -8   7   5       45.21       39.04      6.86 o
  -7   7   5      128.97      114.86      8.98 o
  -6   7   5        0.15        7.56      4.26 o
  -5   7   5        2.51       -3.21      3.21 o
  -4   7   5      144.42      177.54      6.41 o
  -3   7   5        4.64        4.33      2.80 o
  -2   7   5       14.60       27.64      2.89 o
  -1   7   5        4.02        0.28      2.02 o
   0   7   5      604.57      614.43     13.99 o
   1   7   5       23.35       31.37      3.03 o
   2   7   5        0.63        0.02      2.58 o
   3   7   5       34.18       24.62      3.38 o
   4   7   5      768.01      826.41     21.94 o
   5   7   5       21.46       24.73      4.29 o
   6   7   5       15.42       11.63      6.92 o
   7   7   5        3.94       14.13      6.07 o
   8   7   5       23.11       29.99      7.80 o
  -9   8   5        0.01       -6.43      7.23 o
  -8   8   5        7.13        8.82      5.90 o
  -7   8   5       38.93       50.08      6.68 o
  -6   8   5        5.95        3.77      4.31 o
  -5   8   5        0.56        1.53      3.36 o
  -4   8   5        1.23       -1.40      3.07 o
  -3   8   5       86.75      104.60      5.08 o
  -2   8   5       64.50       56.22      3.59 o
  -1   8   5        4.96       16.70      2.86 o
   0   8   5       65.26       64.97      3.84 o
   1   8   5       44.27       40.63      3.56 o
   2   8   5        0.07        1.61      2.88 o
   3   8   5       14.60       15.11      3.96 o
   4   8   5      155.42      144.38      6.90 o
   5   8   5        0.02       -3.91      3.91 o
   6   8   5        2.41       13.61      6.80 o
   7   8   5       11.47        9.16      7.58 o
   8   8   5       11.51       16.39     15.30 o
  -9   9   5        1.29        1.06      7.88 o
  -8   9   5        0.00       -7.33     11.04 o
  -7   9   5       45.34       59.57      7.21 o
  -6   9   5       16.64       26.20      5.16 o
  -5   9   5        3.89        7.76      4.08 o
  -4   9   5       13.12       24.00      3.79 o
  -3   9   5        6.05        5.37      3.01 o
  -2   9   5        8.02       15.46      2.73 o
  -1   9   5      198.68      175.47      6.35 o
   0   9   5       99.01       86.27      4.12 o
   1   9   5        0.79       -0.69      2.40 o
   2   9   5       28.55       35.60      3.62 o
   3   9   5      320.13      278.95      8.76 o
   4   9   5       56.32       51.62      6.06 o
   5   9   5       18.46       27.13      8.89 o
   6   9   5        3.84        1.57      9.28 o
   7   9   5        0.04       -1.90     10.16 o
  -8  10   5        0.79        6.62      7.69 o
  -7  10   5       17.40       10.48      7.72 o
  -6  10   5        0.60       -3.68      5.50 o
  -5  10   5        0.19       -2.62      3.77 o
  -4  10   5        1.49        3.73      3.81 o
  -3  10   5       15.38        5.13      3.01 o
  -2  10   5        1.50        0.93      2.45 o
  -1  10   5       68.05       98.57      4.38 o
   0  10   5       13.68       16.45      2.65 o
   1  10   5        7.39        6.63      2.83 o
   2  10   5       16.30       16.08      5.31 o
   3  10   5       51.99       43.38      4.06 o
   4  10   5        4.94        6.73      3.95 o
   5  10   5        4.00       -2.78      4.62 o
   6  10   5       23.55       15.03     11.38 o
   7  10   5        1.10       -9.89      9.89 o
  -8  11   5        3.13        3.03      7.93 o
  -7  11   5       10.22        0.10      7.09 o
  -6  11   5        3.21       -1.70      6.19 o
  -5  11   5        9.34        0.95      5.57 o
  -4  11   5        0.79        2.46      5.09 o
  -3  11   5      169.99      138.22      7.34 o
  -2  11   5       57.49       61.29     10.20 o
  -1  11   5      439.87      431.99     13.72 o
   0  11   5       61.15       69.55      9.28 o
   1  11   5        1.32       -1.94      2.65 o
   2  11   5        8.55        3.81      3.19 o
   3  11   5      170.95      158.61      6.68 o
   4  11   5        1.23        0.26      3.93 o
   5  11   5       71.73       72.57      9.36 o
   6  11   5       15.35       36.30     13.00 o
  -8  12   5        2.81       16.66     11.65 o
  -7  12   5        7.89       19.20      8.09 o
  -6  12   5        0.48        4.99      6.75 o
  -5  12   5        3.51        2.56      5.96 o
  -4  12   5        1.80        7.15      5.13 o
  -3  12   5       59.28       73.64      7.58 o
  -2  12   5        0.01        4.46      4.09 o
  -1  12   5       21.19       13.95      8.26 o
   0  12   5       43.12       34.13      9.62 o
   1  12   5        0.17       -1.22      7.58 o
   2  12   5       14.46       14.97      3.14 o
   3  12   5        0.13        5.95      3.51 o
   4  12   5        5.97        3.65      4.26 o
   5  12   5       22.95       19.71     11.11 o
   6  12   5        4.89        5.42     11.24 o
  -7  13   5        6.57       11.11      8.24 o
  -6  13   5        0.03        9.70      7.52 o
  -5  13   5       10.61       15.67      6.92 o
  -4  13   5       27.96       28.46      6.70 o
  -3  13   5       54.56       71.83      7.52 o
  -2  13   5       11.38       16.94      8.53 o
  -1  13   5       13.53       16.66      8.53 o
   0  13   5        0.31        5.42      8.26 o
   1  13   5       26.69       23.97      9.62 o
   2  13   5        0.09       -5.62      5.62 o
   3  13   5        0.28        0.82      4.46 o
   4  13   5        1.11       -1.64      4.21 o
   5  13   5       12.11       -1.56      5.50 o
  -6  14   5        0.23       -3.16      7.09 o
  -5  14   5        6.40        6.11      6.79 o
  -4  14   5        0.34       -4.36      5.63 o
  -3  14   5        0.43        8.26      8.94 o
  -2  14   5        9.09        3.12      8.67 o
  -1  14   5        0.06        2.71      8.26 o
   0  14   5        0.10        1.76      7.99 o
   1  14   5        3.93       -8.67      8.67 o
   2  14   5       10.55       -0.65     11.11 o
   3  14   5        9.28        8.29      4.89 o
   4  14   5        2.18       13.28      6.70 o
   5  14   5        2.72        5.15      8.67 o
  -5  15   5        1.83       15.85     10.84 o
  -4  15   5        0.52       -3.12      9.35 o
  -3  15   5        4.39       -5.42      8.94 o
  -2  15   5        2.06        2.03      9.48 o
  -1  15   5        0.19        0.54      8.67 o
   0  15   5        0.28        7.18      8.94 o
   1  15   5        5.39        7.31      9.48 o
   2  15   5        0.71       11.78     10.02 o
   3  15   5        2.99       -2.85      4.72 o
   4  15   5        0.13        9.46      6.61 o
  -4  16   5        0.16        6.64     11.11 o
  -3  16   5        7.81       26.82     11.92 o
  -2  16   5        6.08       -3.79      9.75 o
  -1  16   5       55.77       73.27     13.82 o
   0  16   5        0.00       -5.96      9.21 o
   1  16   5        0.36       22.48     10.97 o
   2  16   5       14.71        7.45     10.97 o
  -1  17   5        0.23       -3.12     10.70 o
   0  17   5        0.07        2.17     10.16 o
 -10   0   6       60.71       70.13     11.13 o
  -8   0   6        1.48        2.53      8.67 o
  -6   0   6      651.48      658.70     26.00 o
  -4   0   6        3.62        3.14      4.16 o
  -2   0   6    12670.90    12614.14    271.80 o
   0   0   6       42.77       47.51      4.33 o
   2   0   6     1479.10     1571.11     50.12 o
   4   0   6       12.30       16.87      6.30 o
   6   0   6      337.23      318.69     17.80 o
   8   0   6        1.07       -6.57      9.95 o
 -10   1   6        0.01       -2.44      5.36 o
  -9   1   6        0.02        5.20      4.68 o
  -8   1   6        0.18       -3.93      3.93 o
  -7   1   6       17.44       28.86      6.57 o
  -6   1   6        7.35       14.73      4.01 o
  -5   1   6       22.02       17.95      3.80 o
  -4   1   6      138.98      121.59      6.24 o
  -3   1   6      110.42      133.43      5.96 o
  -2   1   6        0.00       10.47      3.16 o
  -1   1   6      562.73      534.80     10.67 o
   0   1   6      289.52      290.09      6.46 o
   1   1   6       34.93       41.90      2.56 o
   2   1   6        0.12       11.98      2.93 o
   3   1   6      200.12      205.33      7.45 o
   4   1   6        1.39       -0.71      2.95 o
   5   1   6        4.81        3.64      2.98 o
   6   1   6        4.54        4.38      4.42 o
   7   1   6        0.22       -4.12      4.57 o
   8   1   6       32.42       36.61      6.67 o
 -10   2   6        8.15       16.09      5.96 o
  -9   2   6        0.65       -0.34      4.60 o
  -8   2   6        0.28       -2.05      4.00 o
  -7   2   6       27.80       27.67      4.67 o
  -6   2   6      127.05      122.96      8.89 o
  -5   2   6        3.25        1.51      3.28 o
  -4   2   6       40.67       37.86      3.64 o
  -3   2   6      161.89      154.30      6.13 o
  -2   2   6     1070.05     1169.72     19.55 o
  -1   2   6      313.43      292.31      6.40 o
   0   2   6        4.15        3.61      1.70 o
   1   2   6       14.45       16.37      3.10 o
   2   2   6      228.37      240.06      6.60 o
   3   2   6       75.22       68.66      4.37 o
   4   2   6       10.03        9.42      3.33 o
   5   2   6       20.08       20.63      4.50 o
   6   2   6       71.87       66.77      6.62 o
   7   2   6       17.15       25.53      5.61 o
   8   2   6       33.31       40.81      6.91 o
 -10   3   6        1.66       -5.16      5.16 o
  -9   3   6        0.07       -3.58      4.39 o
  -8   3   6       14.12       15.84      4.76 o
  -7   3   6       35.19       38.97      5.13 o
  -6   3   6       35.00       28.02      5.51 o
  -5   3   6        0.02       -3.05      3.05 o
  -4   3   6        4.31        2.36      2.69 o
  -3   3   6      129.76      114.62      6.10 o
  -2   3   6       21.83       24.16      2.50 o
  -1   3   6       78.11       82.87      3.32 o
   0   3   6      133.64      144.87      5.49 o
   1   3   6       16.42        9.76      2.35 o
   2   3   6       17.65       16.81      2.68 o
   3   3   6       41.04       53.82      3.74 o
   4   3   6      244.96      247.49      7.61 o
   5   3   6        0.45        0.27      3.58 o
   6   3   6        0.25       -1.32      4.18 o
   7   3   6        2.50       -1.00      4.70 o
   8   3   6       31.25       43.02      8.41 o
 -10   4   6        0.42        0.44      5.58 o
  -9   4   6       32.93       41.81      6.50 o
  -8   4   6       65.23       64.96     13.65 o
  -7   4   6       21.19       16.36      4.37 o
  -6   4   6        1.59       -1.83      3.38 o
  -5   4   6       21.88       23.22      3.97 o
  -4   4   6       57.37       60.37      4.23 o
  -3   4   6      313.63      305.23      7.81 o
  -2   4   6       28.61       45.12      3.13 o
  -1   4   6      194.71      183.95      5.09 o
   0   4   6      178.41      166.29      4.89 o
   1   4   6        0.00       -1.45      2.09 o
   2   4   6        0.01       -0.09      2.03 o
   3   4   6       25.05       22.25      3.04 o
   4   4   6      342.52      340.78      9.08 o
   5   4   6       44.96       50.19      5.04 o
   6   4   6        1.43       -0.64      4.23 o
   7   4   6        0.95        2.23      5.62 o
   8   4   6       33.29       55.01      8.92 o
 -10   5   6        0.35       -1.60      6.36 o
  -9   5   6       14.84        7.12      5.26 o
  -8   5   6        2.94        4.80      4.59 o
  -7   5   6       28.69       25.41      4.72 o
  -6   5   6        5.19        2.87      3.41 o
  -5   5   6        6.84        4.58      3.40 o
  -4   5   6       17.89       14.07      3.06 o
  -3   5   6       59.26       40.87      3.00 o
  -2   5   6        4.23        3.13      1.96 o
  -1   5   6      257.63      270.61      6.30 o
   0   5   6       27.15       27.19      3.58 o
   1   5   6       28.52       41.93      2.77 o
   2   5   6       23.27       27.35      2.57 o
   3   5   6      190.10      209.38      6.14 o
   4   5   6        9.76       12.98      3.42 o
   5   5   6       34.05       24.58      4.84 o
   6   5   6        4.79        6.82      4.53 o
   7   5   6        6.91       20.53      6.63 o
   8   5   6        0.23        7.99      6.80 o
 -10   6   6        0.03       -9.75      9.75 o
  -9   6   6        5.84        3.30      6.04 o
  -8   6   6       59.38       67.64      6.69 o
  -7   6   6       11.71       14.92      5.59 o
  -6   6   6        0.26       -3.28      3.28 o
  -5   6   6       11.88       12.13      3.35 o
  -4   6   6      112.55      117.04      7.05 o
  -3   6   6        2.42        2.71      2.07 o
  -2   6   6        4.59       20.54      3.05 o
  -1   6   6        2.63        2.70      2.62 o
   0   6   6      137.02      174.70     10.36 o
   1   6   6        1.37       -0.93      2.45 o
   2   6   6        1.73       -1.92      1.92 o
   3   6   6       29.67       31.40      3.26 o
   4   6   6      281.92      287.19     17.20 o
   5   6   6        0.13       -2.75      3.65 o
   6   6   6        3.91        2.87      7.51 o
   7   6   6        7.62        4.69      6.28 o
   8   6   6       21.33       16.45      9.28 o
  -9   7   6       12.36       14.44      6.71 o
  -8   7   6        8.58        3.21      9.52 o
  -7   7   6       95.35       79.88      7.71 o
  -6   7   6        1.05       -0.06      3.54 o
  -5   7   6       42.69       37.78      3.94 o
  -4   7   6       17.74       15.28      2.64 o
  -3   7   6       58.59       82.75      5.28 o
  -2   7   6        0.00       -0.92      2.60 o
  -1   7   6      102.15      110.15      5.48 o
   0   7   6       14.67        6.48      2.85 o
   1   7   6       81.94       84.31      6.43 o
   2   7   6        0.11       -2.71      2.71 o
   3   7   6      383.09      347.49      9.88 o
   4   7   6       48.56       50.48      4.92 o
   5   7   6       33.01       51.24      5.83 o
   6   7   6        2.63        6.18      9.56 o
   7   7   6       24.15       38.26      7.59 o
  -9   8   6        3.68        3.95      8.17 o
  -8   8   6        0.61        0.83      5.61 o
  -7   8   6        4.62        3.47      5.64 o
  -6   8   6        2.80        2.15      6.44 o
  -5   8   6       14.08       15.28      4.33 o
  -4   8   6        6.15        4.88      3.38 o
  -3   8   6        0.00       -1.25      2.87 o
  -2   8   6        3.27       -2.66      2.66 o
  -1   8   6        8.57       15.92      3.04 o
   0   8   6       23.94       39.36      5.75 o
   1   8   6        0.02        7.17      3.00 o
   2   8   6        3.41        0.24      3.13 o
   3   8   6        0.15       -2.47      3.18 o
   4   8   6        9.33       12.10      3.82 o
   5   8   6        2.02        2.48      4.32 o
   6   8   6        6.43        7.31      5.73 o
   7   8   6        1.97       -3.68      6.08 o
  -9   9   6        0.02      -10.97     10.97 o
  -8   9   6       11.99       23.00      8.48 o
  -7   9   6        5.10        4.02      5.05 o
  -6   9   6        0.77       -4.91      8.08 o
  -5   9   6        1.95       -1.63      4.00 o
  -4   9   6        0.53       -2.03      3.54 o
  -3   9   6       18.94       27.17      4.01 o
  -2   9   6        5.29        2.67      2.84 o
  -1   9   6       13.83       12.91      2.99 o
   0   9   6        7.39        4.54      2.76 o
   1   9   6        2.48       -1.29      2.68 o
   2   9   6       27.00       21.11      4.57 o
   3   9   6        1.27        3.78      3.28 o
   4   9   6      157.30      121.86      6.78 o
   5   9   6        0.50        4.47      4.26 o
   6   9   6        1.16        9.20      5.81 o
   7   9   6       74.96      113.09     18.42 o
  -8  10   6        0.22       -7.51      7.51 o
  -7  10   6        3.88        1.93      6.59 o
  -6  10   6        7.16       14.81      6.65 o
  -5  10   6       19.92       15.08     10.39 o
  -4  10   6        1.98        2.52      3.89 o
  -3  10   6       32.53       31.16      4.72 o
  -2  10   6       55.53       75.85      5.81 o
  -1  10   6       65.02       74.59      6.59 o
   0  10   6        0.29        2.72      4.15 o
   1  10   6        9.93       10.55      3.62 o
   2  10   6       52.34       44.95      5.84 o
   3  10   6        4.29       -0.29      3.26 o
   4  10   6        0.17        2.95      3.94 o
   5  10   6        0.41       -1.88      4.40 o
   6  10   6       11.61        5.01      7.51 o
  -8  11   6        4.70       -7.31      7.31 o
  -7  11   6       31.55       51.63      9.52 o
  -6  11   6        5.55       -5.51      5.85 o
  -5  11   6       19.92        7.32      6.01 o
  -4  11   6       21.48       19.97      9.21 o
  -3  11   6      197.79      200.69     19.85 o
  -2  11   6        1.43       -2.53      4.10 o
  -1  11   6      351.40      357.68     22.57 o
   0  11   6       35.25       45.78      4.58 o
   1  11   6       21.12        9.44      3.72 o
   2  11   6        1.00       -1.64      3.71 o
   3  11   6      120.98      101.99      5.75 o
   4  11   6        9.16       11.91      6.00 o
   5  11   6        6.58        7.48      5.60 o
   6  11   6        3.70       -4.88     12.60 o
  -7  12   6        2.56       12.61      8.14 o
  -6  12   6       14.77        3.89      7.92 o
  -5  12   6        7.52       -2.30      5.82 o
  -4  12   6        0.30       -5.36      5.36 o
  -3  12   6       87.33      117.85      9.37 o
  -2  12   6      135.80      134.16     16.19 o
  -1  12   6       71.79       90.89     11.44 o
   0  12   6        0.10       -0.54      3.57 o
   1  12   6       36.71       44.28      5.59 o
   2  12   6       12.92       10.56      3.58 o
   3  12   6        8.25        4.52      4.57 o
   4  12   6        4.09        6.20      4.92 o
   5  12   6       14.40       18.48      7.92 o
  -7  13   6        2.34       18.56     12.33 o
  -6  13   6        2.64       -0.18      7.12 o
  -5  13   6       16.91       26.42      7.06 o
  -4  13   6        4.24        5.66      5.69 o
  -3  13   6       72.12       91.46     19.44 o
  -2  13   6        0.23        0.99      4.51 o
  -1  13   6       60.35       67.59     12.33 o
   0  13   6        9.81       22.62      9.75 o
   1  13   6       41.71       57.43     12.19 o
   2  13   6       10.82        8.22      4.74 o
   3  13   6        2.04       -0.95      4.76 o
   4  13   6        9.75       15.17      5.42 o
   5  13   6       18.14       24.38     11.11 o
  -6  14   6        4.33       24.06      8.62 o
  -5  14   6        0.89       -2.13      6.78 o
  -4  14   6        1.13        2.71      9.48 o
  -3  14   6        0.15       -8.26      8.26 o
  -2  14   6       25.26       23.57     10.84 o
  -1  14   6        0.95       -2.98      8.80 o
   0  14   6        1.69       -3.39      8.94 o
   1  14   6        1.97       -8.80      8.80 o
   2  14   6       20.02       23.06      5.28 o
   3  14   6        2.01        1.66      5.46 o
   4  14   6        6.24       10.64      7.38 o
  -5  15   6        1.19       -9.89      9.89 o
  -4  15   6        0.05       10.70     11.51 o
  -3  15   6        2.12       -8.94      8.94 o
  -2  15   6        0.86        0.54     10.02 o
  -1  15   6        4.44        9.48     10.56 o
   0  15   6        1.83       -7.18      9.07 o
   1  15   6        1.93       -9.21      9.21 o
   2  15   6        0.18        0.14     10.29 o
   3  15   6        0.01        0.69      5.69 o
  -3  16   6        7.27       14.49     11.92 o
  -2  16   6       60.43       63.93     14.76 o
  -1  16   6        4.28       24.79     12.60 o
   0  16   6        1.30       -2.03     10.02 o
   1  16   6        4.43       -0.14     10.56 o
  -9   0   7        8.58        6.63      9.35 o
  -7   0   7       15.42       17.59      6.34 o
  -5   0   7        7.84        3.39      4.88 o
  -3   0   7      822.13      888.69     37.65 o
  -1   0   7       59.90       58.53      5.18 o
   1   0   7      162.90      175.53     16.25 o
   3   0   7       29.83       29.38      4.83 o
   5   0   7      105.08       88.69     10.05 o
   7   0   7        8.62        8.20      7.74 o
 -10   1   7        1.06        3.35      5.57 o
  -9   1   7        0.85        9.46      4.96 o
  -8   1   7        0.70       -5.06      5.06 o
  -7   1   7        0.59       13.30      4.46 o
  -6   1   7        0.18        3.66      4.17 o
  -5   1   7        1.38        2.17      3.48 o
  -4   1   7        0.90        5.28      3.29 o
  -3   1   7        0.85       10.86      4.31 o
  -2   1   7        5.07        9.50      2.81 o
  -1   1   7        2.17        1.00      2.40 o
   0   1   7        7.77       12.75      2.84 o
   1   1   7        9.68        9.98      2.52 o
   2   1   7       32.31       31.21      3.42 o
   3   1   7        3.94        4.32      3.09 o
   4   1   7        5.43        4.26      2.88 o
   5   1   7        2.42        2.75      4.18 o
   6   1   7       13.56       18.40      5.38 o
   7   1   7        0.83       -3.46      4.91 o
   8   1   7        0.41       -5.40      5.40 o
 -10   2   7        9.55       10.87      8.56 o
  -9   2   7        1.79        2.81      5.00 o
  -8   2   7        8.24        1.61      4.36 o
  -7   2   7       39.41       37.71      5.33 o
  -6   2   7       42.17       43.02      5.08 o
  -5   2   7        5.12        4.11      3.51 o
  -4   2   7       32.90       27.02      4.00 o
  -3   2   7      223.09      224.77      8.28 o
  -2   2   7        0.25        0.49      2.46 o
  -1   2   7        0.01       -2.30      2.30 o
   0   2   7        0.50        1.09      2.32 o
   1   2   7       65.48       61.27      3.93 o
   2   2   7      104.94      125.63      5.54 o
   3   2   7       13.69        6.09      3.15 o
   4   2   7        0.62        3.97      3.41 o
   5   2   7        5.84        4.97      4.33 o
   6   2   7       22.68       24.10      5.49 o
   7   2   7        0.34        0.00      5.14 o
   8   2   7        0.27        3.81      8.61 o
 -10   3   7        0.17       -2.65      5.41 o
  -9   3   7       20.72       18.69      5.38 o
  -8   3   7        5.67       -0.91      5.22 o
  -7   3   7        0.14        8.62      4.18 o
  -6   3   7        1.16       -0.53      3.56 o
  -5   3   7        2.31       -1.05      3.35 o
  -4   3   7       20.54       11.62      4.59 o
  -3   3   7        0.11       -2.52      2.52 o
  -2   3   7        0.00        2.62      2.55 o
  -1   3   7       51.98       54.22      3.66 o
   0   3   7       17.40       18.88      2.80 o
   1   3   7       41.23       38.97      3.34 o
   2   3   7       34.70       37.15      3.38 o
   3   3   7       69.98       70.72      4.67 o
   4   3   7      312.24      327.62     12.73 o
   5   3   7        4.53        8.08      4.46 o
   6   3   7        0.41        4.93      5.49 o
   7   3   7       34.98       37.04      7.63 o
   8   3   7       74.74       74.36     12.34 o
 -10   4   7        3.48        1.90     11.04 o
  -9   4   7       17.08       40.89      6.43 o
  -8   4   7        6.82        4.64      4.63 o
  -7   4   7        3.08        3.86      5.79 o
  -6   4   7        0.08       -3.11      3.64 o
  -5   4   7        0.53       -1.28      3.95 o
  -4   4   7        0.54       -0.04      2.86 o
  -3   4   7       32.95       19.74      3.20 o
  -2   4   7       24.72       20.74      2.66 o
  -1   4   7        1.45        6.59      2.23 o
   0   4   7       28.92       32.01      2.79 o
   1   4   7       50.00       55.50      3.88 o
   2   4   7        2.69        3.80      2.63 o
   3   4   7       19.05       14.72      3.41 o
   4   4   7      176.92      199.13      9.80 o
   5   4   7       29.26       31.99      5.28 o
   6   4   7        8.89        8.29      6.19 o
   7   4   7        5.17       10.64      6.47 o
   8   4   7       13.87       10.33      9.08 o
 -10   5   7        0.00        0.14     11.51 o
  -9   5   7       82.10       78.42     10.02 o
  -8   5   7      111.70      105.64      7.93 o
  -7   5   7        8.08       13.44      4.48 o
  -6   5   7        0.67        0.77      3.65 o
  -5   5   7       61.96       64.97      5.45 o
  -4   5   7      133.88      157.20      8.22 o
  -3   5   7       14.45       19.69      3.27 o
  -2   5   7       19.16       13.28      2.51 o
  -1   5   7       88.15       96.95      4.43 o
   0   5   7      166.48      162.78      5.63 o
   1   5   7       12.09       11.38      3.43 o
   2   5   7        7.36        8.68      3.85 o
   3   5   7       16.24       19.16      4.50 o
   4   5   7      250.90      286.17     10.62 o
   5   5   7        0.09       -3.88      3.88 o
   6   5   7       17.45       17.15      6.33 o
   7   5   7        0.92       -6.05      8.51 o
  -9   6   7        6.00       -2.34      5.91 o
  -8   6   7       25.98       26.40      6.30 o
  -7   6   7       17.71       34.25      5.20 o
  -6   6   7        2.25        8.18      3.86 o
  -5   6   7       14.80       18.45      4.81 o
  -4   6   7       31.26       34.16      3.75 o
  -3   6   7        0.59        5.69      2.64 o
  -2   6   7       16.52       17.30      2.49 o
  -1   6   7       17.54        5.66      2.76 o
   0   6   7       72.33       73.11      3.90 o
   1   6   7       32.21       30.15      2.84 o
   2   6   7        0.10       -2.36      2.50 o
   3   6   7       15.12        7.16      3.04 o
   4   6   7       40.13       54.51      5.82 o
   5   6   7        0.59       -3.87      8.67 o
   6   6   7        5.60        1.85      5.64 o
   7   6   7        7.27        5.16      6.53 o
  -9   7   7        0.14       -2.96      5.81 o
  -8   7   7      110.06      113.92     11.11 o
  -7   7   7       10.38        9.65      8.60 o
  -6   7   7        0.89        0.58      3.64 o
  -5   7   7       13.97       25.33      4.08 o
  -4   7   7      121.12       89.71      5.87 o
  -3   7   7        1.46        1.74      1.96 o
  -2   7   7        8.55        7.98      4.55 o
  -1   7   7       27.25       14.63      3.46 o
   0   7   7      120.84      158.24      8.15 o
   1   7   7        0.00       -3.09      3.09 o
   2   7   7        3.75       -2.97      2.97 o
   3   7   7      311.78      316.51     13.51 o
   4   7   7       43.56       29.71      5.07 o
   5   7   7        3.18       13.07     11.32 o
   6   7   7        0.32       -3.06      5.60 o
   7   7   7       20.20       23.44      7.56 o
  -9   8   7        0.10       -1.63     11.38 o
  -8   8   7        8.72       15.97      8.85 o
  -7   8   7        0.85        4.13      5.09 o
  -6   8   7        0.07        5.09      7.23 o
  -5   8   7        2.59        3.45      4.20 o
  -4   8   7        6.55        9.79      4.28 o
  -3   8   7        3.22       16.44      3.79 o
  -2   8   7       25.51       31.08      3.97 o
  -1   8   7       47.98       83.33      7.59 o
   0   8   7       10.12       14.45      3.42 o
   1   8   7        0.55        0.91      3.13 o
   2   8   7        6.30       11.56      3.64 o
   3   8   7       43.14       57.94      8.27 o
   4   8   7       32.07       26.51      5.17 o
   5   8   7        0.17       -1.83      6.88 o
   6   8   7        0.65        5.47      6.00 o
   7   8   7        2.83       -6.63      7.44 o
  -8   9   7        0.14        6.75      8.67 o
  -7   9   7       31.44       13.87      5.67 o
  -6   9   7        0.01        2.83      4.79 o
  -5   9   7        2.71        4.04      6.96 o
  -4   9   7        8.03        0.50      4.15 o
  -3   9   7       36.30       37.33     10.24 o
  -2   9   7       21.60       31.30      6.03 o
  -1   9   7       17.70       28.25      6.37 o
   0   9   7        8.16       15.05      5.11 o
   1   9   7        3.87       -3.56      3.56 o
   2   9   7      108.00      114.02      7.12 o
   3   9   7       76.53       92.48      7.92 o
   4   9   7        8.83        7.61      4.33 o
   5   9   7        0.00       -5.85      5.85 o
   6   9   7        1.63        9.42      6.53 o
  -8  10   7        1.58        0.07      7.75 o
  -7  10   7        4.03        2.33      8.13 o
  -6  10   7        2.47       10.82      7.04 o
  -5  10   7        1.54       -1.34      6.48 o
  -4  10   7        0.49        2.28      4.08 o
  -3  10   7       31.24       39.52      5.42 o
  -2  10   7       20.86       18.48      4.36 o
  -1  10   7       28.44        7.58      3.79 o
   0  10   7        0.44        3.46      3.59 o
   1  10   7        6.78        3.23      3.83 o
   2  10   7        6.03        4.68      3.53 o
   3  10   7       46.59       35.28      4.76 o
   4  10   7        6.11        8.95      4.42 o
   5  10   7        0.12       -4.15      6.86 o
   6  10   7        1.20       -8.94     10.70 o
  -7  11   7       22.69       23.71      9.21 o
  -6  11   7        1.92        2.59      7.38 o
  -5  11   7        3.73        1.93      7.52 o
  -4  11   7       32.25       48.95      7.64 o
  -3  11   7      142.12      156.74      8.88 o
  -2  11   7       25.22       33.65      4.94 o
  -1  11   7      100.48       80.65      7.55 o
   0  11   7        0.23        4.14      3.84 o
   1  11   7        5.78        5.90      4.64 o
   2  11   7        0.77        0.58      3.43 o
   3  11   7        2.11       -1.52      4.24 o
   4  11   7        3.40        5.80      5.25 o
   5  11   7        8.32        8.39      7.34 o
  -7  12   7        1.39        4.79      8.14 o
  -6  12   7        0.47        2.09      6.69 o
  -5  12   7        2.92       10.08      6.48 o
  -4  12   7       13.95        2.71      9.75 o
  -3  12   7       34.46       40.84      7.26 o
  -2  12   7        0.92       -4.65      4.65 o
  -1  12   7       22.78       39.02      7.04 o
   0  12   7        3.81        3.57      6.70 o
   1  12   7        9.08       13.07      4.96 o
   2  12   7        1.44       -0.22      3.75 o
   3  12   7        3.89        7.90      4.57 o
   4  12   7        6.34        0.95      5.33 o
   5  12   7        1.71        6.64     10.16 o
  -6  13   7        0.51       -5.89      7.06 o
  -5  13   7        2.39       -3.64      6.40 o
  -4  13   7        0.90       10.82      9.14 o
  -3  13   7       13.43       15.15      5.86 o
  -2  13   7        9.88        7.86      9.75 o
  -1  13   7       16.12       33.72     11.11 o
   0  13   7       13.08        5.82      9.48 o
   1  13   7       15.92       10.97     10.29 o
   2  13   7        0.29        1.55      4.96 o
   3  13   7        3.82        4.09      6.77 o
   4  13   7        0.06       -8.26      8.26 o
  -5  14   7        2.78      -10.16     10.16 o
  -4  14   7        0.50        8.53     10.84 o
  -3  14   7        0.13        0.95     10.29 o
  -2  14   7        0.11       -5.82      9.35 o
  -1  14   7        0.60       10.43      9.89 o
   0  14   7        1.24       -1.22     10.02 o
   1  14   7       14.40       -5.28     10.02 o
   2  14   7        4.47       -4.93      4.99 o
   3  14   7        1.10       -0.54      7.65 o
  -4  15   7        0.27       -1.76     10.97 o
  -3  15   7        0.11      -10.02     10.02 o
  -2  15   7        2.81       -3.79     10.56 o
  -1  15   7        0.63        7.45     10.70 o
   0  15   7        0.07        8.53     11.11 o
   1  15   7        0.15        0.00     10.56 o
   2  15   7        2.42        9.80      5.78 o
 -10   0   8       11.27        5.42      8.27 o
  -8   0   8        2.12       14.04      7.19 o
  -6   0   8       39.10       41.67      7.44 o
  -4   0   8        5.55       -0.82      7.65 o
  -2   0   8      449.44      445.43     18.68 o
   0   0   8        3.08        1.72      6.09 o
   2   0   8       17.68        9.07      6.38 o
   4   0   8       35.33       35.23      7.61 o
   6   0   8        6.85        0.14      6.75 o
 -10   1   8        0.99        3.62      5.54 o
  -9   1   8        0.76       -2.01      4.76 o
  -8   1   8        1.09       -5.02      5.02 o
  -7   1   8        0.18        6.73      4.23 o
  -6   1   8        0.07        1.45      3.86 o
  -5   1   8        2.84       -4.12      4.12 o
  -4   1   8       24.75       24.39      5.65 o
  -3   1   8        4.93        5.80      3.44 o
  -2   1   8        7.66       13.79      3.50 o
  -1   1   8        2.21        1.39      3.11 o
   0   1   8       10.57       18.03      3.77 o
   1   1   8        1.86       -0.87      2.74 o
   2   1   8        4.69        9.45      3.25 o
   3   1   8       33.04       37.49      4.01 o
   4   1   8        1.90       -3.85      3.85 o
   5   1   8       10.57        6.18      4.63 o
   6   1   8        0.85        1.54      4.79 o
   7   1   8        0.96        6.19      5.78 o
 -10   2   8        1.08       -4.82      6.33 o
  -9   2   8        0.00        6.44      5.12 o
  -8   2   8        0.96        1.48      4.68 o
  -7   2   8        3.65       -2.86      3.92 o
  -6   2   8        8.40        5.09      3.83 o
  -5   2   8        0.15        0.04      3.87 o
  -4   2   8       22.36       25.20      5.69 o
  -3   2   8       49.00       49.21      4.73 o
  -2   2   8      135.06      123.87      6.68 o
  -1   2   8       22.62       19.40      3.68 o
   0   2   8       37.85       37.46      3.89 o
   1   2   8      172.25      161.63      6.38 o
   2   2   8      118.74      120.58      5.79 o
   3   2   8       35.32       35.75      4.34 o
   4   2   8        0.61        1.31      3.91 o
   5   2   8       67.39       66.21      6.69 o
   6   2   8        0.72       11.34      5.24 o
   7   2   8        8.17       -2.24      9.08 o
 -10   3   8        0.35       13.12      8.80 o
  -9   3   8       18.52       19.80      5.70 o
  -8   3   8        5.44        8.18      4.86 o
  -7   3   8        0.01        4.99      4.20 o
  -6   3   8        0.68       -3.10      3.68 o
  -5   3   8        7.21        8.72      3.91 o
  -4   3   8        7.29        3.30      3.57 o
  -3   3   8       41.16       32.44      4.33 o
  -2   3   8       16.32       15.91      3.33 o
  -1   3   8        0.30       -0.19      2.72 o
   0   3   8       15.36       10.70      2.94 o
   1   3   8       26.10       17.40      3.53 o
   2   3   8       48.32       46.89      4.07 o
   3   3   8        0.15       -3.19      3.19 o
   4   3   8       37.93       29.31      5.17 o
   5   3   8        1.67        8.37     11.51 o
   6   3   8        6.43        7.27      6.18 o
   7   3   8        0.00        3.10      6.92 o
  -9   4   8        5.19       10.41      5.50 o
  -8   4   8        0.71        2.23      4.74 o
  -7   4   8        1.39        1.86      4.14 o
  -6   4   8        3.46        6.82      4.08 o
  -5   4   8        4.19        4.01      3.73 o
  -4   4   8       19.54       16.14      4.03 o
  -3   4   8       19.07       13.27      3.28 o
  -2   4   8        3.94        2.91      2.91 o
  -1   4   8       37.16       36.24      3.51 o
   0   4   8        5.00        2.83      2.73 o
   1   4   8        2.98        2.15      2.79 o
   2   4   8        5.76        1.30      2.93 o
   3   4   8       11.80        8.43      3.73 o
   4   4   8      104.30       84.48      6.88 o
   5   4   8       47.70       48.03      6.12 o
   6   4   8        0.16        2.00      5.93 o
   7   4   8       10.34       19.77      7.79 o
  -9   5   8       44.61       49.32      8.15 o
  -8   5   8       18.96       13.39      5.99 o
  -7   5   8        0.08        6.15      4.24 o
  -6   5   8        1.57       -3.67      3.67 o
  -5   5   8       57.02       54.19      5.30 o
  -4   5   8       77.04       73.51      5.62 o
  -3   5   8       15.18       26.19      3.69 o
  -2   5   8       22.68       18.83      4.39 o
  -1   5   8      122.54      116.92      6.19 o
   0   5   8       72.96       76.58      5.33 o
   1   5   8        6.43        9.01      2.98 o
   2   5   8       18.67       14.96      3.91 o
   3   5   8      149.12      132.12      6.82 o
   4   5   8      342.39      369.41     15.60 o
   5   5   8        2.11        2.45      6.22 o
   6   5   8        0.00        2.81      6.10 o
   7   5   8        0.85       -6.23      7.81 o
  -9   6   8        9.91       11.29      9.44 o
  -8   6   8        8.00        5.28      5.91 o
  -7   6   8        0.52        0.99      6.39 o
  -6   6   8        6.06        1.61      3.96 o
  -5   6   8       10.23       10.95      3.89 o
  -4   6   8        6.66       -0.36      3.17 o
  -3   6   8        0.16        0.08      2.84 o
  -2   6   8        0.71        4.43      2.88 o
  -1   6   8       18.92       21.40      3.15 o
   0   6   8       52.05       40.68      3.74 o
   1   6   8        0.28        2.06      2.89 o
   2   6   8       36.85       40.69      3.81 o
   3   6   8       35.70       44.14      5.42 o
   4   6   8       26.18       21.10      5.93 o
   5   6   8       15.35       27.27      6.73 o
   6   6   8        0.29        6.84      6.31 o
   7   6   8        0.12        0.68     11.11 o
  -9   7   8       17.67        7.31     11.24 o
  -8   7   8       24.58       31.48      6.87 o
  -7   7   8        0.02       -3.87      8.06 o
  -6   7   8        0.08        2.61      5.77 o
  -5   7   8       42.60       50.80      6.48 o
  -4   7   8        0.42        1.81      4.29 o
  -3   7   8        3.36        6.13      2.43 o
  -2   7   8        0.40        0.75      2.85 o
  -1   7   8      113.35      108.95      6.36 o
   0   7   8        7.02       11.65      3.69 o
   1   7   8        0.61       -2.08      4.55 o
   2   7   8       22.09       16.12      4.28 o
   3   7   8      247.90      310.12     13.22 o
   4   7   8        3.39        1.52      5.11 o
   5   7   8        1.26        3.24      6.32 o
   6   7   8        0.64        0.47      6.22 o
  -8   8   8        7.27        6.81      8.64 o
  -7   8   8        1.62        6.15      5.39 o
  -6   8   8        0.07       -0.85      4.63 o
  -5   8   8        0.84       -0.27      4.55 o
  -4   8   8       11.87       20.97      4.93 o
  -3   8   8       14.34       15.94      4.70 o
  -2   8   8        1.03        0.76      4.55 o
  -1   8   8       11.00        7.42      3.98 o
   0   8   8        7.28        3.42      3.95 o
   1   8   8        0.78       -0.54      3.93 o
   2   8   8        0.19       -3.46      3.46 o
   3   8   8       42.26       38.27      5.27 o
   4   8   8        0.43       -0.57      4.99 o
   5   8   8        0.28       -4.52      5.42 o
   6   8   8        3.82       14.97      6.72 o
  -8   9   8       11.83       17.29      8.47 o
  -7   9   8        2.02       -3.76      5.20 o
  -6   9   8        2.38        1.78      4.80 o
  -5   9   8        0.59        0.47      5.38 o
  -4   9   8        1.93        3.02      4.49 o
  -3   9   8        0.07        3.54      7.57 o
  -2   9   8       71.42       58.43      6.13 o
  -1   9   8       26.76       28.12      5.03 o
   0   9   8        0.12       -3.74      3.74 o
   1   9   8        1.25        2.24      4.33 o
   2   9   8      112.25      103.70      7.19 o
   3   9   8        9.05       17.34      4.65 o
   4   9   8        9.96        5.36      5.40 o
   5   9   8        2.07        3.30      9.63 o
  -8  10   8        4.13       -0.41     10.56 o
  -7  10   8        0.18       -1.50     12.26 o
  -6  10   8        0.09       -6.50      6.50 o
  -5  10   8        0.01        4.31      4.86 o
  -4  10   8        8.04        8.06      4.90 o
  -3  10   8        0.32        1.74      4.28 o
  -2  10   8       16.55       39.97      5.59 o
  -1  10   8        0.35       -0.72      3.84 o
   0  10   8        0.25        8.31      4.20 o
   1  10   8        3.53       10.29      6.38 o
   2  10   8       13.07       13.27      4.16 o
   3  10   8        2.90        0.88      4.79 o
   4  10   8        1.63       -5.32      5.32 o
   5  10   8       11.37       23.20     11.38 o
  -7  11   8        1.65       -1.12      7.31 o
  -6  11   8        2.55       13.81      7.34 o
  -5  11   8        0.37        5.61      6.33 o
  -4  11   8       44.81       54.84     21.47 o
  -3  11   8       19.11       23.87      6.51 o
  -2  11   8      124.08      160.11      9.23 o
  -1  11   8       23.42       39.11      5.42 o
   0  11   8        0.38       -2.50      3.93 o
   1  11   8        3.69        0.32      4.28 o
   2  11   8       64.13       69.46      6.44 o
   3  11   8        1.76        2.69      4.83 o
   4  11   8       28.82       53.80      9.29 o
  -6  12   8        2.36        4.17      7.33 o
  -5  12   8        0.38       12.51      6.98 o
  -4  12   8       15.31       14.02      6.77 o
  -3  12   8        0.05        4.01      6.03 o
  -2  12   8       13.23       10.83      5.94 o
  -1  12   8       13.59       10.96      5.31 o
   0  12   8        0.44        2.05      8.60 o
   1  12   8        2.89        0.34      5.21 o
   2  12   8        1.05        1.97      4.41 o
   3  12   8        3.91       11.30      5.24 o
   4  12   8        7.79       18.15     10.16 o
  -5  13   8        6.93        1.51      7.28 o
  -4  13   8       15.51       25.37      7.43 o
  -3  13   8        4.54       13.68     11.65 o
  -2  13   8        5.60        5.42     10.56 o
  -1  13   8        0.48       -3.12      9.62 o
   0  13   8        4.87        4.47     10.29 o
   1  13   8        0.20       -0.54      9.75 o
   2  13   8        0.11       -0.43      5.80 o
   3  13   8        0.09        6.09      8.40 o
  -4  14   8        0.08       -5.01     10.97 o
  -3  14   8        3.42       15.85     11.78 o
  -2  14   8        0.00       16.79     11.38 o
  -1  14   8        0.04       -6.09     10.29 o
   0  14   8        1.52       11.51     10.97 o
   1  14   8        1.96        1.35     10.84 o
   2  14   8        1.85       -4.74      7.04 o
  -2  15   8        0.04       -5.01     11.11 o
  -1  15   8        0.01       -5.42     10.56 o
  -9   0   9        0.00        5.84      7.66 o
  -7   0   9      115.06      111.96     11.44 o
  -5   0   9        0.00       -4.82      4.82 o
  -3   0   9     1607.40     1641.96     55.74 o
  -1   0   9        0.38        1.15      4.98 o
   1   0   9      266.08      235.86     13.65 o
   3   0   9        1.19        2.44      5.64 o
   5   0   9      107.50      138.58     13.21 o
   7   0   9        1.72       -5.55     11.78 o
  -9   1   9        0.14       -4.67      4.89 o
  -8   1   9        2.53        4.43      4.71 o
  -7   1   9        2.08        4.69      4.65 o
  -6   1   9        1.42        8.30      4.30 o
  -5   1   9        4.30       -3.55      3.55 o
  -4   1   9        9.55        7.54      4.12 o
  -3   1   9        1.17       16.46      8.44 o
  -2   1   9       67.88       56.17      5.32 o
  -1   1   9       18.54       16.13      5.76 o
   0   1   9        4.16        3.87      3.36 o
   1   1   9        5.38        9.04      4.53 o
   2   1   9       40.10       45.41      4.62 o
   3   1   9        1.09        1.43      4.40 o
   4   1   9        0.60        0.47      4.65 o
   5   1   9        0.05        3.41      4.76 o
   6   1   9        0.07       -3.84      4.93 o
   7   1   9       12.40       -2.03     12.46 o
  -9   2   9        0.09       -2.29      4.90 o
  -8   2   9        2.23        6.33      4.93 o
  -7   2   9       31.77       31.40      5.38 o
  -6   2   9        0.15        0.01      4.01 o
  -5   2   9        1.41        4.67      3.90 o
  -4   2   9        9.59       11.72      4.11 o
  -3   2   9      249.82      257.28     10.01 o
  -2   2   9       28.26       26.39      4.41 o
  -1   2   9        0.35        3.28      3.48 o
   0   2   9        0.83        1.86      3.23 o
   1   2   9       80.17       64.01      4.58 o
   2   2   9        8.32       17.13      4.73 o
   3   2   9        5.54       -3.82      3.82 o
   4   2   9       17.82       22.35      5.13 o
   5   2   9       23.93        8.09      4.99 o
   6   2   9        8.44       16.18     17.83 o
  -9   3   9        1.77       -1.55      6.82 o
  -8   3   9        4.06        7.63      4.93 o
  -7   3   9        3.29       -0.84      4.34 o
  -6   3   9        0.05       -3.95      3.95 o
  -5   3   9        0.01       -3.51      3.51 o
  -4   3   9       10.25        8.39      3.82 o
  -3   3   9        1.53       -2.04      3.43 o
  -2   3   9       15.31       20.72      4.10 o
  -1   3   9       19.86       22.56      4.14 o
   0   3   9        2.09       -2.96      2.96 o
   1   3   9        4.21        5.56      4.15 o
   2   3   9       21.32       16.53      3.88 o
   3   3   9       65.02       69.04      6.32 o
   4   3   9        1.45        1.32      4.52 o
   5   3   9        0.02       -5.31      7.43 o
   6   3   9        0.03        5.13      6.48 o
  -9   4   9       12.73        9.89      6.51 o
  -8   4   9        3.38        3.72      5.57 o
  -7   4   9        0.15        3.53      4.35 o
  -6   4   9        2.89        3.07      4.25 o
  -5   4   9       12.43       14.87      4.27 o
  -4   4   9       33.11       38.60      5.96 o
  -3   4   9        6.17        7.06      3.58 o
  -2   4   9       26.02       33.62      4.63 o
  -1   4   9       25.84       23.62      3.70 o
   0   4   9        1.02        3.47      3.16 o
   1   4   9        0.01       -3.29      3.40 o
   2   4   9        6.96       13.22      3.85 o
   3   4   9      111.41      115.05      8.11 o
   4   4   9       24.66       21.48      6.82 o
   5   4   9        1.30        0.27      5.62 o
   6   4   9        0.07        1.40      7.30 o
  -9   5   9        0.78       -2.82      7.75 o
  -8   5   9        9.97        4.98      6.06 o
  -7   5   9        0.72        1.48      8.33 o
  -6   5   9        1.79       -0.50      4.14 o
  -5   5   9        0.34        6.29      5.02 o
  -4   5   9       16.67       14.50      4.04 o
  -3   5   9        0.67       -3.27      3.27 o
  -2   5   9       50.62       61.22      5.18 o
  -1   5   9        0.04        1.66      3.29 o
   0   5   9        4.60        3.67      3.47 o
   1   5   9        4.53       -2.70      3.28 o
   2   5   9       51.60       63.55      5.35 o
   3   5   9       10.31        1.50      5.13 o
   4   5   9       12.62       11.19      5.96 o
   5   5   9        1.06        0.68      5.79 o
   6   5   9        1.28       -3.89      6.04 o
  -9   6   9       11.66       29.26     12.73 o
  -8   6   9        4.06        3.07      6.03 o
  -7   6   9        0.01        3.61      5.86 o
  -6   6   9        2.69        1.66      7.52 o
  -5   6   9       20.00       26.50      9.01 o
  -4   6   9        3.77       -1.41      3.53 o
  -3   6   9        0.00        4.24      3.41 o
  -2   6   9        7.29        5.02      3.10 o
  -1   6   9       27.06       48.19      6.82 o
   0   6   9        0.47        0.14      3.34 o
   1   6   9        2.16       -2.69      4.26 o
   2   6   9       15.89       10.47      4.53 o
   3   6   9       87.72      105.64     10.92 o
   4   6   9        0.09        1.36      5.32 o
   5   6   9        1.77        3.44      6.07 o
   6   6   9        2.40        6.02      6.75 o
  -8   7   9       21.83       35.64      9.41 o
  -7   7   9        0.11        5.40      5.32 o
  -6   7   9        5.73        2.00      9.33 o
  -5   7   9        2.14       -2.82      4.60 o
  -4   7   9       22.57       39.03      5.91 o
  -3   7   9        0.05        2.32      4.25 o
  -2   7   9       31.44       27.07      5.22 o
  -1   7   9        0.06        1.81      4.16 o
   0   7   9        8.72        3.01      4.40 o
   1   7   9        0.30       -4.18      4.18 o
   2   7   9      120.12       99.88      7.14 o
   3   7   9       29.60       28.18     10.95 o
   4   7   9       10.23       15.27      6.22 o
   5   7   9        0.03        0.67      6.09 o
  -8   8   9        0.98        6.96      6.25 o
  -7   8   9        1.66        0.37      5.46 o
  -6   8   9        3.08        5.10      5.25 o
  -5   8   9        0.15       -4.50      4.50 o
  -4   8   9        0.01       -3.24      4.40 o
  -3   8   9        5.81       -0.87      4.25 o
  -2   8   9        1.10        2.34      4.25 o
  -1   8   9        0.81       -0.29      4.28 o
   0   8   9        0.02        2.54      4.48 o
   1   8   9        2.33        4.94      4.58 o
   2   8   9        0.49        0.33      4.05 o
   3   8   9        0.08       -4.90      4.90 o
   4   8   9        0.36        8.17      5.99 o
   5   8   9        2.36        5.23      6.36 o
  -7   9   9        0.00        2.06      7.38 o
  -6   9   9        0.00       -3.76      5.05 o
  -5   9   9        0.15        6.32      5.10 o
  -4   9   9        2.43        3.17      6.31 o
  -3   9   9        0.70       -3.34      4.31 o
  -2   9   9        7.29       -3.04      5.28 o
  -1   9   9        7.02        3.98      4.58 o
   0   9   9        0.73       -4.31      4.31 o
   1   9   9        3.36        0.70      4.62 o
   2   9   9        0.02       -1.07      4.15 o
   3   9   9       49.61       60.45      7.44 o
   4   9   9        0.49        9.26      5.95 o
   5   9   9        0.56        6.60     10.90 o
  -7  10   9        0.51        4.33     10.16 o
  -6  10   9        4.83        6.84      7.07 o
  -5  10   9        0.07       -5.28      6.11 o
  -4  10   9        7.88       14.26      5.44 o
  -3  10   9        4.42        3.10      4.80 o
  -2  10   9       17.07        9.86      4.96 o
  -1  10   9        0.01        5.36      4.63 o
   0  10   9        3.43        0.28      4.54 o
   1  10   9       10.06        9.99      4.99 o
   2  10   9        0.75       -2.33      6.21 o
   3  10   9        0.01        0.52      5.28 o
   4  10   9        0.64       -0.53      7.44 o
  -6  11   9        4.20       10.39      7.90 o
  -5  11   9        6.28       10.01      7.22 o
  -4  11   9       44.71       56.99      9.01 o
  -3  11   9        0.20        2.63      6.18 o
  -2  11   9       87.38       94.88     15.91 o
  -1  11   9       10.20       15.83      5.09 o
   0  11   9        5.39        2.52      5.53 o
   1  11   9        0.23       -5.63      5.63 o
   2  11   9       35.26       31.95      5.79 o
   3  11   9        2.38       -4.04      6.54 o
  -6  12   9        1.81       -2.84     10.29 o
  -5  12   9        0.13        4.98      7.12 o
  -4  12   9       18.58       25.69     10.16 o
  -3  12   9       27.53       22.47      7.48 o
  -2  12   9       15.11       25.65     15.98 o
  -1  12   9        0.64       -5.28      5.56 o
   0  12   9        9.50       12.21      7.99 o
   1  12   9        2.09        4.70      6.06 o
   2  12   9        1.40        3.43      5.11 o
   3  12   9        4.72        6.23      8.40 o
  -4  13   9       18.77       11.92     12.05 o
  -3  13   9        0.08      -10.02     10.02 o
  -2  13   9       15.29       16.93     11.92 o
  -1  13   9        0.31       -9.89      9.89 o
   0  13   9       11.19        2.71     10.97 o
   1  13   9        1.09      -10.02     10.02 o
  -8   0  10        7.79        4.72      8.33 o
  -6   0  10        0.29        0.46     13.75 o
  -4   0  10      164.82      161.85     12.25 o
  -2   0  10        2.00       10.22      5.65 o
   0   0  10       35.52       40.89      7.18 o
   2   0  10       12.76        6.18     12.33 o
   4   0  10       33.99       16.20      8.09 o
   6   0  10        5.54       17.61     12.33 o
  -9   1  10        0.00       -2.75      6.02 o
  -8   1  10        0.04        2.53      5.05 o
  -7   1  10        0.01       -2.03      4.48 o
  -6   1  10        0.15       -3.54      4.10 o
  -5   1  10        0.00       -3.75      3.75 o
  -4   1  10        0.00        3.23      3.97 o
  -3   1  10        0.54        4.17      3.84 o
  -2   1  10        0.07        0.14      3.55 o
  -1   1  10        1.58       -3.06      3.58 o
   0   1  10        1.73        1.74      3.77 o
   1   1  10        2.00        0.99      3.88 o
   2   1  10        0.82       -1.45      3.87 o
   3   1  10        6.99       -0.28      4.33 o
   4   1  10        0.02        6.98      4.96 o
   5   1  10        3.82        4.06      5.18 o
   6   1  10        0.00       -8.80     11.65 o
  -9   2  10        1.93        9.88      6.80 o
  -8   2  10        5.58       11.55      5.21 o
  -7   2  10        2.66        8.98      4.81 o
  -6   2  10        0.40        0.77      4.28 o
  -5   2  10        7.77        5.85      4.27 o
  -4   2  10       40.58       49.90      5.52 o
  -3   2  10        1.56       -1.50      3.71 o
  -2   2  10        0.05       -0.54      4.24 o
  -1   2  10        0.81        1.01      3.59 o
   0   2  10       15.33       11.08      4.14 o
   1   2  10       18.07       16.22      4.45 o
   2   2  10        2.05        7.32      5.48 o
   3   2  10        0.11       -3.72      4.18 o
   4   2  10        0.16       -4.38      4.38 o
   5   2  10        9.81        9.20      6.46 o
   6   2  10        0.57      -10.97     11.24 o
  -9   3  10        1.95       12.99     12.87 o
  -8   3  10        0.05       -1.75      4.81 o
  -7   3  10        0.02        7.14      4.82 o
  -6   3  10        0.87       -0.37      4.39 o
  -5   3  10        3.62        3.78      4.18 o
  -4   3  10        0.06        8.82      4.04 o
  -3   3  10        0.00        2.54      3.65 o
  -2   3  10        3.47        6.37      3.81 o
  -1   3  10        6.14        2.28      3.76 o
   0   3  10        1.84       -0.86      3.68 o
   1   3  10        2.30        3.06      4.00 o
   2   3  10        5.11        6.73      4.89 o
   3   3  10       84.06       88.96      7.25 o
   4   3  10        2.21        2.47      5.58 o
   5   3  10        0.06        1.46      5.98 o
   6   3  10        7.38        5.69     13.00 o
  -9   4  10        0.57       -4.60      7.91 o
  -8   4  10        0.46       -2.61      5.58 o
  -7   4  10        0.18       -3.30      5.30 o
  -6   4  10        0.09       -0.78      4.41 o
  -5   4  10        0.32       -2.46      3.91 o
  -4   4  10        1.88        2.80      4.03 o
  -3   4  10        1.22        2.58      3.89 o
  -2   4  10        1.06        4.21      3.91 o
  -1   4  10        3.65        3.50      3.79 o
   0   4  10       13.35        7.59      4.44 o
   1   4  10        0.31       -1.46      3.86 o
   2   4  10        1.37       -3.92      4.04 o
   3   4  10       36.60       48.81      7.19 o
   4   4  10        6.04        4.11      5.65 o
   5   4  10        0.46       -3.81      5.99 o
  -8   5  10        1.55       -5.67      5.67 o
  -7   5  10        0.00       -3.96      5.32 o
  -6   5  10        7.80       16.09      5.83 o
  -5   5  10       25.40       25.65      7.23 o
  -4   5  10        1.07        7.98      4.05 o
  -3   5  10        1.82        5.77      3.79 o
  -2   5  10       15.69       16.42      4.23 o
  -1   5  10       36.13       39.91      4.99 o
   0   5  10        6.62        5.83      3.94 o
   1   5  10        0.03       -3.94      6.41 o
   2   5  10        8.38        5.45      5.45 o
   3   5  10       70.11       78.25      8.59 o
   4   5  10        3.27        0.11      8.31 o
   5   5  10        2.13       -1.18      6.36 o
  -8   6  10        2.41       -2.53      6.02 o
  -7   6  10        0.01       -4.02      5.33 o
  -6   6  10        1.69        0.97      5.32 o
  -5   6  10        7.65        5.26      7.57 o
  -4   6  10        0.12        1.18      4.72 o
  -3   6  10        0.56        1.01      4.66 o
  -2   6  10        5.15       -0.42      4.47 o
  -1   6  10        5.34       -2.59      4.36 o
   0   6  10        7.35        6.62      4.94 o
   1   6  10        0.03       -4.51      4.51 o
   2   6  10        6.48       11.35      6.36 o
   3   6  10        6.50       17.66      6.31 o
   4   6  10        0.02        5.54      5.93 o
   5   6  10        1.36        4.47      6.59 o
  -8   7  10        3.09       -7.72      9.89 o
  -7   7  10        0.02        2.52      5.91 o
  -6   7  10        2.41        4.28      5.54 o
  -5   7  10       18.44       14.80      7.24 o
  -4   7  10        2.02       -1.06      4.80 o
  -3   7  10        1.12        7.17      5.42 o
  -2   7  10        9.32        9.31      4.92 o
  -1   7  10       27.35       40.56      6.09 o
   0   7  10        0.11        3.92      4.80 o
   1   7  10        0.35       -0.57      5.02 o
   2   7  10       85.74       95.55      9.62 o
   3   7  10       18.11        0.74      5.63 o
   4   7  10        0.64        1.60      5.96 o
   5   7  10        0.06       -9.35     10.70 o
  -7   8  10        0.03        1.48      6.03 o
  -6   8  10        0.08       11.96      5.98 o
  -5   8  10        1.96        1.20      5.24 o
  -4   8  10        0.19        8.22      5.22 o
  -3   8  10        5.67       13.76      5.36 o
  -2   8  10        7.93       13.49      5.63 o
  -1   8  10        0.63        2.48      4.72 o
   0   8  10        0.04       -5.50      5.50 o
   1   8  10        2.16        3.40      6.71 o
   2   8  10       10.36       12.84      5.72 o
   3   8  10        4.80       -0.94      5.49 o
   4   8  10        0.42        2.91      6.13 o
  -7   9  10        0.04       11.11     10.84 o
  -6   9  10        0.85        1.99      5.76 o
  -5   9  10        1.01       -1.58      5.40 o
  -4   9  10       12.34       16.79      5.72 o
  -3   9  10        6.15        7.86      5.28 o
  -2   9  10       12.54       22.03      5.58 o
  -1   9  10        0.57       -1.06      4.63 o
   0   9  10        3.07        3.74      4.86 o
   1   9  10       19.81       29.89      6.34 o
   2   9  10       36.92       56.80      7.51 o
   3   9  10        2.86        4.23      7.29 o
   4   9  10        0.00       -3.01      8.40 o
  -6  10  10        0.27       -2.57      9.35 o
  -5  10  10        0.69        7.03      7.38 o
  -4  10  10        5.45       20.94      6.05 o
  -3  10  10        7.53       13.42      6.90 o
  -2  10  10        6.56        5.46      5.13 o
  -1  10  10        0.24        3.61      4.95 o
   0  10  10        1.03        1.92      7.40 o
   1  10  10        1.77        3.76      5.37 o
   2  10  10       14.13        9.36      8.90 o
   3  10  10        1.07        5.69     10.02 o
  -5  11  10        6.60       -0.13     10.50 o
  -4  11  10       28.79       40.60      8.88 o
  -3  11  10        9.91       11.86      7.15 o
  -2  11  10       26.52       18.49      7.02 o
  -1  11  10        0.08        4.12     11.78 o
   0  11  10        2.45       -2.05      6.18 o
   1  11  10        1.41       -0.39      6.26 o
   2  11  10        1.87       10.56      9.07 o
  -4  12  10       10.97       14.90     10.70 o
  -3  12  10        0.45       -0.47      6.86 o
  -2  12  10        3.40        8.01     16.25 o
  -1  12  10        2.13        7.27      6.76 o
   0  12  10        3.32       -1.90     10.70 o
  -7   0  11        9.69        8.37      7.06 o
  -5   0  11        0.29        1.79      6.16 o
  -3   0  11       96.13       79.44      9.38 o
  -1   0  11        0.36       -1.51      9.35 o
   1   0  11       13.91       13.23      6.71 o
   3   0  11        3.59        1.43      6.64 o
  -8   1  11        0.00       -0.64      5.24 o
  -7   1  11        0.06       -0.43      4.90 o
  -6   1  11        0.53       -3.72      4.47 o
  -5   1  11        3.05        2.99      4.51 o
  -4   1  11        0.17        6.03      4.48 o
  -3   1  11        0.01        5.46      4.18 o
  -2   1  11        0.05       -0.05      3.85 o
  -1   1  11        0.56       -1.09      3.98 o
   0   1  11        0.31       -1.61      3.93 o
   1   1  11        3.94        0.48      5.04 o
   2   1  11        2.99        9.35      4.74 o
   3   1  11        0.38       -2.57      4.53 o
   4   1  11        1.02        6.00      5.28 o
   5   1  11        1.13       -6.64     11.24 o
  -8   2  11        0.16        4.70      7.58 o
  -7   2  11        2.98       -3.13      4.95 o
  -6   2  11        0.02       -0.80      4.55 o
  -5   2  11        1.73       -1.97      4.32 o
  -4   2  11        9.56       12.18      4.65 o
  -3   2  11       31.41       37.07      5.37 o
  -2   2  11        4.24        0.56      4.02 o
  -1   2  11        1.22        0.23      3.91 o
   0   2  11       24.96       28.88      5.10 o
   1   2  11       23.77       23.73      5.11 o
   2   2  11       10.14        4.38      4.68 o
   3   2  11        1.53       10.36      5.03 o
   4   2  11       20.67       21.06      6.94 o
   5   2  11        0.01       -2.84     12.05 o
  -8   3  11        0.00       -4.78      8.13 o
  -7   3  11        0.00       -4.59      5.62 o
  -6   3  11        2.27       -3.49      4.62 o
  -5   3  11        1.34       13.79      4.60 o
  -4   3  11        2.74        1.40      4.19 o
  -3   3  11        0.63        6.74      4.35 o
  -2   3  11        0.33        5.05      5.20 o
  -1   3  11        4.90        0.00      4.00 o
   0   3  11        0.89        1.16      4.54 o
   1   3  11        3.49        3.35      5.68 o
   2   3  11        3.01        5.56      5.58 o
   3   3  11       17.83       14.20      8.26 o
   4   3  11        0.61       -2.95      8.39 o
   5   3  11        2.43       -5.69     12.19 o
  -8   4  11        0.25       -1.59      7.63 o
  -7   4  11        0.71       -0.80      5.93 o
  -6   4  11        0.15       10.12     10.30 o
  -5   4  11        4.42        3.09      5.46 o
  -4   4  11        3.40        2.40      4.33 o
  -3   4  11        0.09        8.35      4.27 o
  -2   4  11        2.47        3.97      4.17 o
  -1   4  11        2.31        3.58      4.19 o
   0   4  11        0.00       -3.27      4.77 o
   1   4  11        2.67        2.13      5.36 o
   2   4  11        4.01        6.39      5.61 o
   3   4  11       32.47       20.47      6.70 o
   4   4  11        9.78       15.91      6.96 o
  -8   5  11        0.06       -6.96      6.96 o
  -7   5  11        0.48       -2.03      6.13 o
  -6   5  11        9.94        9.51      6.12 o
  -5   5  11       11.07       10.72      5.75 o
  -4   5  11        0.99        4.44      6.10 o
  -3   5  11        1.67        8.86      5.23 o
  -2   5  11       27.19       18.51      5.73 o
  -1   5  11        8.80        6.27      5.26 o
   0   5  11        0.19       -1.55      4.95 o
   1   5  11        2.36        1.71      5.19 o
   2   5  11       46.25       44.62      7.40 o
   3   5  11       62.91       76.72      9.03 o
   4   5  11        1.21        0.35      6.43 o
  -7   6  11        0.71       -3.33      6.00 o
  -6   6  11        0.50       -0.27      6.03 o
  -5   6  11        2.08        1.91      5.31 o
  -4   6  11        0.34       -3.24      4.86 o
  -3   6  11        0.15        8.66      5.43 o
  -2   6  11        3.50        1.71      5.10 o
  -1   6  11        7.35        5.53      5.25 o
   0   6  11        0.23       -4.89      4.89 o
   1   6  11        4.33        7.69      7.37 o
   2   6  11        5.25        0.92      5.69 o
   3   6  11        9.53        2.85      6.15 o
   4   6  11        3.78        7.60      6.80 o
  -7   7  11        0.00        0.65      6.60 o
  -6   7  11        7.46        7.01      6.17 o
  -5   7  11        0.24       -0.46      5.59 o
  -4   7  11        0.50       -4.98      4.98 o
  -3   7  11        1.59       -0.49      4.99 o
  -2   7  11       18.69       19.11      6.01 o
  -1   7  11        0.80        1.56      5.21 o
   0   7  11        0.85        4.81      5.29 o
   1   7  11       10.53       11.53      5.74 o
   2   7  11       56.37       77.04      8.77 o
   3   7  11        0.25        0.10      6.20 o
  -6   8  11        0.25        6.58      6.36 o
  -5   8  11        1.45        4.48      5.74 o
  -4   8  11        1.64        4.50      5.51 o
  -3   8  11        0.63        6.74      5.54 o
  -2   8  11        1.39        5.43      7.69 o
  -1   8  11        0.54       -0.49      5.06 o
   0   8  11        0.26       -4.79      4.79 o
   1   8  11        0.74        5.99      5.74 o
   2   8  11        7.15        3.98      5.99 o
   3   8  11        0.08       -7.05      7.05 o
  -6   9  11        0.00       13.54     10.56 o
  -5   9  11        0.73       -3.13      5.96 o
  -4   9  11        0.36        1.87      5.52 o
  -3   9  11       16.52       11.78      5.83 o
  -2   9  11        3.84        7.25      5.56 o
  -1   9  11        0.20       -3.36      4.96 o
   0   9  11        0.34       12.47      5.46 o
   1   9  11       26.84       27.58      6.82 o
   2   9  11        0.09        3.70      6.12 o
  -5  10  11        2.18       17.61     11.11 o
  -4  10  11        0.01        2.72      8.06 o
  -3  10  11        3.11        7.58      6.67 o
  -2  10  11        0.21        1.73      9.76 o
  -1  10  11        0.02        5.20      5.65 o
   0  10  11        0.28        1.34      5.68 o
   1  10  11        2.01        7.31      7.71 o
  -4  11  11        4.87       17.20     10.56 o
  -3  11  11       20.82       31.29     11.24 o
  -2  11  11        5.74        7.04      9.21 o
  -1  11  11        0.29       -8.26      8.26 o
   0  11  11        1.40       23.03     10.43 o
  -6   0  12        0.03       -6.10      7.58 o
  -4   0  12      207.54      272.06     48.08 o
  -2   0  12        0.00       -0.66      8.33 o
   0   0  12       52.86       54.03      8.91 o
   2   0  12        0.70        6.38      7.42 o
  -7   1  12        0.07       -5.13      5.13 o
  -6   1  12        0.03       -0.84      6.67 o
  -5   1  12        0.89        2.53      5.88 o
  -4   1  12        0.52       13.95      5.05 o
  -3   1  12        6.52        8.33      4.66 o
  -2   1  12        0.53       -3.97      4.15 o
  -1   1  12        0.66       -1.20      4.97 o
   0   1  12        2.42        5.04      4.65 o
   1   1  12        5.33        9.96      5.02 o
   2   1  12        0.48        0.33      4.69 o
   3   1  12        0.15       -3.06      6.09 o
   4   1  12        0.00       -9.62     10.97 o
  -7   2  12        0.00       -3.47      5.98 o
  -6   2  12        0.00        0.66      4.94 o
  -5   2  12        0.29        1.75      4.85 o
  -4   2  12       49.69       48.31      6.22 o
  -3   2  12        2.39        3.28      4.57 o
  -2   2  12        0.01       -0.36      4.32 o
  -1   2  12        0.00       -3.34      4.91 o
   0   2  12       21.90       21.18      5.21 o
   1   2  12        0.62       -0.32      5.52 o
   2   2  12        1.69       -1.76      5.65 o
   3   2  12        7.51       14.71      6.64 o
  -7   3  12        0.07       -0.27      6.30 o
  -6   3  12        0.00        1.75      7.72 o
  -5   3  12        0.54       11.15      5.88 o
  -4   3  12        0.03        6.83      5.73 o
  -3   3  12        2.53        4.82      4.56 o
  -2   3  12        2.51        1.44      5.16 o
  -1   3  12        0.81        2.73      5.32 o
   0   3  12        0.35       -1.50      5.19 o
   1   3  12        4.53        6.42      5.84 o
   2   3  12       11.19        5.73      6.27 o
   3   3  12        1.63        2.83      6.23 o
  -7   4  12        0.33       -2.83      7.81 o
  -6   4  12        2.53        0.20      5.92 o
  -5   4  12        2.54        6.72      5.67 o
  -4   4  12        0.29       -2.77      5.17 o
  -3   4  12        2.04       -5.06      5.06 o
  -2   4  12        2.93        4.19      5.37 o
  -1   4  12        0.88        3.87      5.52 o
   0   4  12        0.11        0.76      5.37 o
   1   4  12        0.74        6.59      5.85 o
   2   4  12       24.94       13.96      6.77 o
   3   4  12        8.57        9.16      6.84 o
  -7   5  12        0.58       -1.22     11.24 o
  -6   5  12        0.00        4.75      6.30 o
  -5   5  12        3.39       -4.25      5.53 o
  -4   5  12        0.04       -4.18      8.26 o
  -3   5  12        7.48       17.94      6.16 o
  -2   5  12        0.54        7.80      5.58 o
  -1   5  12        0.77       -5.02      5.02 o
   0   5  12        1.10        1.40      5.46 o
   1   5  12       11.18        7.75      6.21 o
   2   5  12        3.16        6.20      7.22 o
   3   5  12        4.10       -3.40      7.98 o
  -6   6  12        2.80       11.80      9.17 o
  -5   6  12        0.97       -2.37      5.67 o
  -4   6  12        0.05       -1.25      5.49 o
  -3   6  12        1.72        0.98      5.49 o
  -2   6  12        4.39        3.57      5.79 o
  -1   6  12        0.23       -5.15      5.15 o
   0   6  12        0.49       -5.41      5.52 o
   1   6  12        2.32        0.73      6.72 o
   2   6  12       19.14       27.45      7.19 o
  -6   7  12        0.20       -6.94      6.94 o
  -5   7  12        4.61        9.81      6.42 o
  -4   7  12        0.05       -1.11      5.67 o
  -3   7  12        5.66       17.53      6.21 o
  -2   7  12        0.17       -0.92      5.45 o
  -1   7  12        0.68        3.00      5.97 o
   0   7  12        0.11       -5.45      5.54 o
   1   7  12       24.84       10.87      6.63 o
   2   7  12        8.75       10.33      6.80 o
  -5   8  12        0.00       -3.23      9.48 o
  -4   8  12        1.26       -2.10      6.66 o
  -3   8  12        0.17        2.79      9.24 o
  -2   8  12        0.03        3.72      5.92 o
  -1   8  12        0.04       -1.02      5.61 o
   0   8  12        0.43        1.39     13.13 o
   1   8  12        0.14        5.73      6.48 o
  -4   9  12        0.05       -5.59      8.87 o
  -3   9  12        2.27        5.06      6.11 o
  -2   9  12        2.82       11.34      6.33 o
  -1   9  12        0.01        5.41      6.19 o
   0   9  12        0.17       -6.69      6.89 o
  -2  10  12        0.01        9.62     10.43 o
  -1  10  12        0.89        2.30     10.02 o
  -5   0  13       25.25       11.45      8.19 o
  -3   0  13        0.39       -4.90      6.48 o
  -1   0  13        6.17       -0.32      6.89 o
   1   0  13        1.38       11.66      8.33 o
  -6   1  13        0.01       -5.98      5.98 o
  -5   1  13        0.04        1.68      5.16 o
  -4   1  13        0.10        0.27      4.92 o
  -3   1  13        0.05        2.76      5.51 o
  -2   1  13        0.18        0.51      4.72 o
  -1   1  13        0.66       -4.59      4.59 o
   0   1  13        0.02        3.03      6.40 o
   1   1  13        0.12        6.27      6.14 o
   2   1  13        2.30       -6.77     10.97 o
  -6   2  13        1.01        5.48      8.07 o
  -5   2  13        6.65       19.18      6.89 o
  -4   2  13        0.53        2.82      6.39 o
  -3   2  13        0.14       -1.89      5.54 o
  -2   2  13        0.46       -5.30      5.30 o
  -1   2  13        3.46        4.76      6.01 o
   0   2  13        1.80       11.27      6.23 o
   1   2  13        0.13        5.54      6.05 o
   2   2  13        0.64       17.74     12.19 o
  -6   3  13        0.68        7.36     11.04 o
  -5   3  13        0.02        0.79      6.09 o
  -4   3  13        0.00       -2.39      5.98 o
  -3   3  13        0.14        4.23      6.04 o
  -2   3  13        1.17        3.86      5.81 o
  -1   3  13        0.00        2.95      5.87 o
   0   3  13        0.11        0.27      6.03 o
   1   3  13        0.04       -3.01      5.77 o
   2   3  13       14.73        2.57     11.65 o
  -6   4  13        0.06        4.68      8.44 o
  -5   4  13        0.07       -5.22      6.06 o
  -4   4  13        0.03       -1.44      6.01 o
  -3   4  13        0.14       -0.51      5.72 o
  -2   4  13        0.42        0.84      7.16 o
  -1   4  13        2.61        3.54      6.17 o
   0   4  13        0.03       -0.32      5.93 o
   1   4  13        0.01        0.33      6.64 o
  -5   5  13        0.13        6.20      6.48 o
  -4   5  13        0.18       -2.96      6.13 o
  -3   5  13        1.60        6.98      6.28 o
  -2   5  13        5.53        7.75      6.29 o
  -1   5  13        1.53        0.47      6.35 o
   0   5  13        0.05       -4.11      8.80 o
   1   5  13        1.92        1.13      6.55 o
  -5   6  13        0.03       -7.75      7.75 o
  -4   6  13        0.03        9.98      6.50 o
  -3   6  13        1.01        5.84      6.25 o
  -2   6  13        0.14        4.28      6.28 o
  -1   6  13        1.12       -4.09      7.21 o
   0   6  13        0.00       -4.34     10.89 o
  -4   7  13        0.09        5.94      7.74 o
  -3   7  13        2.36       -2.45      5.97 o
  -2   7  13        3.88       -1.36      6.13 o
  -1   7  13        0.02       24.02      8.41 o
   0   7  13        0.01       -5.35     12.05 o
  -2   0  14        0.18       -9.48     10.16 o
  -4   1  14        0.02       -1.49     11.38 o
  -3   1  14        0.04        6.82      8.33 o
  -2   1  14        0.06       10.96      8.18 o
  -1   1  14        0.06       -3.25     11.24 o
  -4   2  14        5.77       12.19     12.73 o
  -3   2  14        0.57        5.29      7.94 o
  -2   2  14        0.02        9.15      8.46 o
  -1   2  14        2.48        1.49     11.65 o
   0   2  14        3.84       15.03     13.00 o
  -4   3  14        0.01      -11.38     11.38 o
  -3   3  14        0.12       -3.40     12.60 o
  -2   3  14        0.92       11.22      8.37 o
  -1   3  14        0.00        6.37     12.46 o
  -3   4  14        0.10       -9.91     11.58 o
  -2   4  14        0.59        3.43      8.35 o
 
